# Supplementary material for: USP45 and Spindly are part of the same complex implicated in cell migration
Source: Sci Rep. 2018 Sep 26;8:14375. doi: 10.1038/s41598-018-32685-8 (PMC6158257; doi:10.1038/s41598-018-32685-8)
Supplement: Supplementary file 3 — Mass spec Support data [file 41598_2018_32685_MOESM3_ESM.xls]

## Sheet: Mass spec KBM7 WT-KO USP45
Access	Protein MW (Da)	Score	F	Peptides matched	emPAI	Coverage	Gene Symbol	Protein Name	Other Aliases	Other Designations	Interactors
Q96EA4	70755	2586		139	8.50	0.7	CCDC99	Protein Spindly	FLJ20364, FLJ40690, MGC142328, 1700018I02Rik, 2600001J17Rik, 2810049B11Rik, AA409762, MGC124977, RGD1306908	coiledcoil domaincontaining protein 99; protein Spindly; spindly; protein Spindlylike; OTTHUMP00000223150; Spindly; arseniterelated gene 1 protein; coiledcoil domaincontaining protein 99; hSpindly; protein Spindly; rhabdomyosarcoma antigen MURMS40.4A; rrhabdomyosarcoma antigen protein MURMS40.4A; coiledcoil domaincontaining protein 99; protein Spindly; OTTMUSP00000008436; coiledcoil domaincontain…	GPS2, KIAA1377
P21333	283301	2292		157	0.86	0.38	FLNA	Filamin-A	fb98b06, wu:fb98b06, wu:fd09g03, wu:fd49a06, MGC147094, ABP280, ABPX, CVD1, DKFZp434P031, FLN, FLNA, FLN1, FMD, MNS, NHBP, OPD, OPD1, OPD2, XLVD, XMVD, ABP280, Dilp2, F730004A14Rik, Fln1, filamin1, RGD1560614	fd09g03; FilaminA; filamin A, alpha (actin binding protein 280); actin binding protein 280; alphafilamin; endothelial actinbinding protein; filamin1; filaminA; nonmuscle filamin; filaminAlike; filamin A, alpha (actin binding protein 280); filaminA; FLNA; GENA 379; OTTMUSP00000017781; OTTMUSP00000023207; actinbinding protein 280; alphafilamin; dilated pupils 2; endothelial actinbinding protein; fi…	BRCA2, ARRB1, ARHGAP24, ARRB2, CDC42, CASR, CALCR, CAV1, CAMKK2, CAMK2G, CCNB1, BANF1, APC, AR, PRKCA, PSEN1, PSEN2, RAC1, RHOA, RALA, TLR10, TNIP2, TJP1, VHL, TTN, UBC, TRIO, TRAF2, USP45, DRD2, DMWD, DRD1, DRD3, DCN, CMIP, CEACAM1, YWHAG, EIF2C3, FILIP1, F3, FBLIM1, FLNB, GP1BA, GRIK1, GRIK3, GRM8, HDAC5, Grm7, GRM4, GRM5, ERBB3, FURIN, gag-pol, G3BP1, ITGB7, ITGB6, ITGB5, ITGB3, KCNJ2, ITGB1, …
P07437	50095	1314		62	2.81	0.38	TUBB	Tubulin beta chain	MGC53125, XLOT, tubb5, MGC69508, XLOT, m40, ok/swcl.56, tubb1, tubb5, TUBB2A, M40, MGC117247, MGC16435, OK/SWcl.56, TUBB1, TUBB5, DDBDRAFT_0191169, DDBDRAFT_0216677, DDB_0191169, DDB_0216677	tubulin beta chain; tubulin beta1; tubulin beta5 chain; tubulin, beta 5; tubulin beta chain; tubulin beta1; tubulin beta5 chain; tubulin, beta, 5; tubulin beta chain; tubulin beta5 chain; tubulin, beta 2A; tubulin, beta polypeptide; OTTHUMP00000164860; beta 5tubulin; beta Ib tubulin; beta4 tubulin; tubulin beta chain; tubulin beta polypeptide; tubulin beta1 chain; tubulin beta5 chain; tubulin, be…	MAP6, MAP1A, MAP3K10, MAPT, MAP4, MARK4, KAT2A, HTT, MX1, NCALD, NCOA6, MYC, PFDN4, POLH, PLK1, NPHP1, PARK2, RBBP5, RASSF1, PSTPIP1, RAB8B, ESR1, HDAC5, GRM1, HDAC6, FNBP1, DYNLL1, EIF2C4, EIF2C3, GDAP1, GNB2L1, HGS, SIRT2, SMC3, STAU1, SDC3, SYT9, TBCD, tat, TAOK2, TTBK1, UBC, TUBA1A, TTK, VAV1, TJP1, TGM2, SUMO2, C20orf20, ASCL2, ARL8B, CD4, BRCA1, BMPR2, ALDOA, B4GALT1, CDKN2A, DPYSL2, CRIPT,…
Q9Y2W1	108658	1209		100	1.27	0.34	THRAP3	Thyroid hormone receptor-associated protein 3	MGC132228, trap150, Trap150, DKFZp459P1915, FLJ22082, MGC133082, MGC133083, TRAP150, 9330151F09Rik, B230333E16Rik, MGC116673, MGC37192, MGC56927, MGC98683, Trap150, MGC94882	thyroid hormone receptorassociated protein, 150 kDa subunit; Thyroid hormone receptorassociated protein complex 150 kDa component; thyroid hormone receptorassociated protein 3; thyroid hormone receptorassociated protein 3; thyroid hormone receptorassociated protein 3; thyroid hormone receptorassociated protein complex 150 kDa component; thyroid hormone receptorassociated protein, 150 kDa subunit;…	YWHAG, TRA@, TRIP6, Tipin, TERF2, VDR, UBC, Erh, H3F3A, CLEC3B, CDK8, PIN1, Ndc80, NEDD4, POT1, PARP1, Cdc6, Aif1l, APBB1, Kif1c, LXN, Mad2l1, Jarid2, MED1, SREK1, RUNX1T1, SMN1, RNPS1
P68371	50255	1085		54	2.16	0.47	TUBB4B	Tubulin beta-4B chain
Q9BVA1	50377	922		49	1.63	0.42	TUBB2B	Tubulin beta-2B chain	fb40f09, wu:fb40f09, MGC53436, ntubulin, ntubulin, tubb2, tubb2c, MGC75628, ntubulin, ntubulin, tubb2, tubb2c, TUBB2, DKFZp566F223, FLJ98847, MGC8685, bA506K6.1, MGC128415, TUBB, TUBB2A, TUBB5, 2410129E14Rik, MGC124866, RGD1309427, Tubb2	beta2tubulin; tubulin beta2 chain; tubbparalog; tubulin, beta 2; betatubulin classII; tubulin beta2 chain; tubulin beta2B chainlike; class II betatubulin isotype; tubulin beta2B chain; tubulin, beta polypeptide paralog; tubulin beta2B chain; tubulin beta5 chain; tubulin, beta 2A; tubulin, beta polypeptide; tubulin beta2B chain; betatubulin T beta15 (aa 1445); t beta15; tubulin beta2B chain; tubul…	C7orf25, CACNA1A, tat, Hpcal1, MDK, Rac1, DYNLL1, HDAC6
Q13509	50856	800		33	1.05	0.23	TUBB3	Tubulin beta-3 chain	tubulin, MGC76202, CFEOM3A, TUBB4, beta4, MGC134115, TUBB4, 3200002H15Rik, M(beta)3, M(beta)6	beta4tubulin; betatubulin classIII; tubulin beta4 chain; tubulin beta3 chain; tubulin beta4 chain; tubulin betaIII; class III betatubulin; tubulin beta3 chain; tubulin, beta, 3; tubulin, beta, 4; betaIIItubulin; tubulin beta3 chain; neuronspecific class III betatubulin; tubulin beta3 chain	LIG1, KIAA1543, LAPTM4A, INSM1, KHDRBS1, PHIP, MRPL28, TF, tat, UBC, EEF1G, HEXDC, GABARAP, SNCA, SEL1L3, STAU1, ARHGEF7, BAT1, C14orf147, ROBO1, rev, RILPL2
Q08211	142181	708		52	0.48	0.23	DHX9	ATP-dependent RNA helicase A	MGC81010, DKFZp469P1516, DDX9, LKP, NDH2, NDHII, RHA, DDX9, AI326842, Ddx9, MGC90954, NDHII, RHA, DDBDRAFT_0217640, DDBDRAFT_0233740, DDB_0217640, DDB_0233740	ATPdependent RNA helicase Alike protein; DEAH box protein 9; NDH II; nuclear DNA helicase II; ATPdependent RNA helicase Alike; ATPdependent RNA helicase A; DEAH box protein 9; NDH II; nuclear DNA helicase II; ATPdependent RNA helicase A; DEAD/H (AspGluAlaAsp/His) box polypeptide 9; DEAH box protein 9; leukophysin; nuclear DNA helicase II; ATPdependent RNA helicase A; ATPdependent RNA helicase A; …	TOP2A, TOP1, TBP, UBE2I, UBC, AKAP8L, APBB1, ABCB1, ACTA1, ARHGDIA, BRCA1, GEMIN4, gag, HNRNPC, HINFP, EWSR1, GTF2B, H2AFX, HDAC5, HDLBP, XRCC5, Ybx1, XRCC6, WRN, YWHAQ, POLR2A, Pou5f1, NXF1, PHF1, Pias2, PCNA, NOP56, Nhp2l1, DDX20, CNBP, DHX9, DGCR8, LYAR, Ilf3, MGEA5, MEPCE, MBD2, Mapk13, KHDRBS1, JUN, PRMT1, PRPF40A, PRKDC, PRPF8, rev, RELA, SMN2, SMN1, SNRPB2, SND1, SNRPB, SIP1, STAU1, SSRP1,…
P04350	50010	699		29	1.08	0.36	TUBB4A	Tubulin beta-4A chain
P68363	50804	678		38	1.05	0.32	TUBA1B	Tubulin alpha-1B chain	kalpha1, tuba, tuba1, kalpha1, TUBA3, MGC102558, MGC117866, MGC118411, Tuba2, RGD1565476	alphatubulin; tubulin alpha chain; tubulin alpha1B chainlike; tubulin alpha1B chain; alphatubulin ubiquitous; tubulin Kalpha1; tubulin alpha1B chain; tubulin alphaubiquitous chain; tubulin, alpha, ubiquitous; alpha tubulin; alphatubulin ubiquitous; tubulin Kalpha1; tubulin alpha1B chain; tubulin alphaubiquitous chain; tubulin, alpha, ubiquitous; alphatubulin ubiquitous; tubulin Kalpha1; tubulin a…	DNAJA1, CUL4A, SIAH1, SNAP91, SKI, STARD13, POLH, NFKBIA, MYC, PFDN5, PIK3R1, CD247, tat, TUBG1, SUMO2, ZAP70, ZMYM2, RBX1, RICTOR, rev, PTP4A1, PXN, env, EPN2, ESR1, FYN, GRM7, HDAC6, INO80, MINK1
P35579	227646	471		51	0.21	0.17	MYH9	Myosin-9	MGC66164, fi22c04, wu:fi22c04, zgc:66164, dfna17, epsts, ftns, nmhciia, nmmhca, NMMHC, DFNA17, EPSTS, FTNS, MGC104539, MHA, NMHCIIA, NMMHCA, C80049, D0Jmb2, E030044M24Rik, Fltn, Myhn1, Myhn1, NMHC IIA, NMHCIIA, NMMHC IIa, NMMHCA, NMMHCIIA, TU72.6	myosin heavy chain IX; Myosin9; nonmuscle myosin II heavy chain A; NMMHC IIa; NMMHCA; NMMHCIIA; cellular myosin heavy chain, type A; myosin heavy chain 9; myosin heavy chain, nonmuscle IIa; myosin heavy chain, nonmuscle; myosin, heavy polypeptide 9, nonmuscle; myosin9; nonmuscle myosin heavy chain A; nonmuscle myosin heavy chain IIa; myosin9like; MYH9 variant protein; NMMHC IIa; NMMHCA; NMMHCIIA;…	TTN, UBE3A, TUFM, tat, USP45, USP1, TERF2, TERF1, YWHAQ, YWHAZ, gag-pol, GRB2, GRIN1, HDAC5, EPB41, EMD, EIF2C3, CBL, CD163, ASCC2, CREBBP, CXCR4, MYBPC3, MYL9, MYH10, MYOM2, MYOM1, NCOA3, Pdlim2, OVGP1, Pknox1, PTPN6, RAC1, PPP2R4, PRKCE, S100A4, MEN1, MME, Lmna, MARK4
Q15393	136575	425		28	0.20	0.17	SF3B3	Splicing factor 3B subunit 3	NV14176, ik:tdsubc_2b2, wu:fb81f05, xx:tdsubc_2b2, zgc:55440, rse1, sap130, sf3b130, staf130, DKFZp469G1915, KIAA0017, RSE1, SAP130, SF3b130, STAF130, MGC139814, 1810061H24Rik, 5730409A01Rik, AA409318, D8Ertd633e, RSE1, SAP130, mKIAA0017, DDBDRAFT_0204844, DDBDRAFT_0233171, DDB_0204844, DDB_0233171	splicing factor 3b, subunit 3; splicing factor 3B subunit 3; splicing factor 3B subunit 3like; SAP 130; SF3b130; premRNAsplicing factor SF3b 130 kDa subunit; spliceosomeassociated protein 130; splicing factor 3B subunit 3; SAP 130; premRNA splicing factor SF3b, 130 kDa subunit; premRNAsplicing factor SF3b 130 kDa subunit; spliceosomeassociated protein 130; splicing factor 3B subunit 3	PRPF40A, RNU12-2P, RNU11, RNPS1, APBB1, SMNDC1, Sf3a1, SF3A2, SF3B2, SF3B1, SRRM1, SREK1, SRRM2, YWHAG, WBP4, WWOX, HGS, HDAC5, HCK, NEDD8, NCOR1, NOL12, MPP3, KAT2A, CFLAR, TOP1, UBC, TNFRSF10D, TCERG1, TAF9, tat, TCEA1, SUPT3H
O75533	146479	336		48	0.37	0.32	SF3B1	Splicing factor 3B subunit 1	wu:fb99f09, MGC115390, hsh155, prp10, prpf10, sap155, hsh155, prp10, prpf10, sap155, sf3b155, 155kDa, 2810001M05Rik, AA409119, Prp10, SAP155, SF3b155, TA8, Targ4, Sap155, DDBDRAFT_0169544, DDBDRAFT_0233168, DDB_0169544, DDB_0233168	Splicing factor 3B subunit 1; 146 kDa nuclear protein; SAP 155; SF3b155; premRNAsplicing factor SF3b 155 kDa subunit; spliceosomeassociated protein 155; splicing factor 3B subunit 1; splicing factor 3B subunit 1like; SAP 155; premRNA processing 10; premRNA splicing factor SF3b, 155 kDa subunit; premRNAsplicing factor SF3b 155 kDa subunit; spliceosome associated protein 155; spliceosomeassociated …	WWOX, WBP4, YWHAZ, SF3B4, SF3A2, SF3B3, SF3B5, SF3B2, Sf3a1, SF3B14, SMAD9, SMNDC1, SMAD1, SMAD5, SAP130, SNRNP40, SNIP1, TCERG1, tat, U2AF2, U2AF1, UBC, TOP1, TOPORS, HDAC5, HDAC3, GSK3B, H3F3A, DYRK1A, APBB1, BRF2, BAZ1B, ATG12, CCNE1, CDC5L, DDX42, PUF60, RBM39, PRPF40A, PPP1R8, RNU11, RNPS1, RNU12-2P, MELK, PHF5A, MYC
Q14152	166867	336		59	0.30	0.25	EIF3A	Eukaryotic translation initiation factor 3 subunit A	ATEIF3A1, ATTIF3A1, EIF3A1, EUKARYOTIC TRANSLATION INITIATION FACTOR 3A, F25E4.40, F25E4_40, TIF3A1, NV13962, eIF3S10, MGC68848, Nucleolin, eIF3p170, eif3, eif3theta, eif3s10, ncl, tif32, eif3s10, MGC121602, Nucleolin, eIF3p170, eif3, eif3theta, eif3s10, ncl, tif32, EIF3S10, EIF6, EIF3, EIF3S10, KIAA0139, P167, TIF32, eIF3p170, eIF3theta, p180, p185, A830012B05Rik, Csma, Eif3, Eif3s10, mKIAA0139,…	eukaryotic translation initiation factor 3, subunit 10 theta, 150/170kDa; eukaryotic translation initiation factor 3, subunit 10 theta, 150/170kDalike; Eukaryotic translation initiation factor 3 subunit A; Eukaryotic translation initiation factor 3 subunit 10; nucleolin; Eukaryotic translation initiation factor 3 subunit 10; eIF3theta; Eukaryotic translation initiation factor 3 subunit 10; eIF3th…	PRKAG2, RNF139, DISC1, PIK3C2A, KRT7, Itsn2, MCC, UBC, UBA5, tat, TFE3, TIF3H1, USP3, EIF4A1, EIF4A2, EIF3C, EIF4E, EIF3D, EIF3I, EIF3K, EIF3L, EIF3B, EIF3M, EIF3H, EIF4G2, EIF3J, EIF3E, EIF3F, EIF4G1, EIF4B, Eif3a, EIF1B, EIF3G, FBXO32, HAG1, WDR48, YWHAZ, BAT2L1, CACNA1A
P49327	275877	318		27	0.13	0.09	FASN	Fatty acid synthase	fj34h12, wu:fj34h12, FAS, MGC14367, MGC15706, OA519, SDR27X1, FAS, A630082H08Rik, FAS	thioesterase; short chain dehydrogenase/reductase family 27X, member 1; OTTMUSP00000004562	AI837181, HDAC5, FASN, EWSR1, NDRG1, Mapk13, USP2, UBC, YWHAQ
Q9NYF8	106173	301		43	0.37	0.24	BCLAF1	Bcl-2-associated transcription factor 1	bk211l9.1, btf, DKFZp468F0113, BTF, KIAA0164, bK211L9.1, MGC139150, 2610102K23Rik, 2700025J07Rik, 2810454G14Rik, 5730534O06Rik, AI450190, AW556225, Btf, KIAA0164, MGC30519, MGC58035, mKIAA0164, Aa2041	bcl2associated transcription factor 1	Dmrt2, CLK1, CHD1, Cdc6, BCL2L1, BCL2, Slc25a4, SRRM1, Socs1, Mad2l1, LEMD3, Jarid2, Tipin, UBC, Erh, EMD, YWHAG, PIN1
P60842	46353	300		12	0.30	0.23	EIF4A1	Eukaryotic initiation factor 4A-I	EUKARYOTIC TRANSLATION INITIATION FACTOR 4A1, RH4, TIF4A1, MGC130753, MGC81383, ddx2a, eif4a, eif4a, ddx2a, eif4a, eif4a, DKFZp470B2433, MGC128124, BM010, Ddx2a, Eif4	translation initiation factor eIF4A I; eukaryotic translation initiation factor 4A; eukaryotic initiation factor 4AIlike; ATPdependent RNA helicase eIF4A1; eIF4AI; eIF4AI; eukaryotic initiation factor 4AI; ATPdependent RNA helicase eIF4A1; eIF4AI; eIF4AI; eukaryotic initiation factor 4AI; eukaryotic translation initiation factor 4A; ATPdependent RNA helicase eIF4A1; eIF4AI; eIF4AI; eukaryotic ini…	UCHL5, UPF2, UBQ3, UBC, VPS2.2, EIF3B, EIF4E, EIF3A, EIF4G2, EIF4G3, EIF4G1, H2AFX, HDAC5, SRRM2, PRMT1, RPAP3, MEPCE, Mapk13, LPPR4, AI837181, CDC2, Poc1b, PABPC1, PDCD4, PAIP1, MYC, Csnk1e, CHD1L, Cdk1
P08238	83554	284		20	0.25	0.15	HSP90AB1	Heat shock protein HSP 90-beta	hsp90b, hsp90beta, wu:fa29f01, wu:fa91e11, wu:fd59e11, wu:gcd22h07, hsp90b, hsp90beta, MGC69447, d6s182, hsp90beta, hsp90b, hsp90beta, hspc2, hspcb, HSPCB, DKFZp459I055, D6S182, FLJ26984, HSP90BETA, HSP90B, HSPC2, HSPCB, HSP90, 90kDa, AL022974, C81438, Hsp84, Hsp841, Hsp90, Hspcb, MGC115780, HSP90BETA, HSP90B, HSPC2, Hspcb, MGC94263	heat shock protein 90beta; heat shock protein 90kDa alpha (cytosolic), class B member 1; heat shock protein 90kDa alpha, class B member 1; heat shock protein HSP 90beta; heat shock 90kDa protein beta; heat shock cognate protein HSP 90beta; heat shock protein 90 beta; hsp90 beta; hypothetical protein LOC702293; heat shock protein HSP 90beta; HSP 84; HSP 90; HSP84; heat shock 84 kDa; heat shock 90k…	GPN1, FGFR3, HNRNPA1, HIF1A, HDAC5, HAX1, GTF2E2, Hdac6, ESR1, EIF2C3, EIF2C4, IKBKB, IKBKE, IKBKG, MAPK6, MAP3K14, MAP3K3, Map3k5, MKNK1, MEPCE, MGMT, KHDRBS2, JAK2, HSP90AB1, HSP90AA1, Hspa1b, DDX24, CHUK, CHORDC1, CDK9, CDK7, CDKN2A, NR2C2, ARHGAP1, CD4, Aip, AKT1, SLC34A1, Slc17a1, STAT3, STAT1, STARD13, RPAP3, PRKCE, PPID, TAF10, TAH1, TBK1, USP50, UBC, TSSK6, SUMO2, TP53, Traf6, WASL, YWHAB
Q96FW1	31492	272		11	0.61	0.23	OTUB1	Ubiquitin thioesterase OTUB1	fa19h07, wu:fa19h07, zgc:92839, MGC131231, FLJ20113, FLJ40710, MGC111158, MGC4584, OTB1, OTU1, MGC127210, AI850305	otubain 1; Ubiquitin thioesterase OTUB1; otubain 1; OTU domaincontaining ubiquitin aldehydebinding protein 1; OTUdomain Ubalbinding 1; deubiquitinating enzyme OTUB1; hOTU1; otubain1; ubiquitin thioesterase OTUB1; ubiquitinspecific protease otubain 1; ubiquitinspecificprocessing protease OTUB1; ubiquitin thioesterase OTUB1; otubain 1; ubiquitin thioesterase OTUB1; OTTMUSP00000046264; OTU domaincon…	MAVS, RHOA, RNF128, ESR1, GNB2L1, FUS, EIF4A3, EBNA1BP2, STAMBP, STAMBPL1, SMAD9, CPNE7, DDX23, DDX54, DDX24, DDX5, TRAF3, TRAF6, UBC, UBE2D2, UBE2N, USP8, CASP14, NPM1, NAT10, MSH2, PCNA, OTUD6B
P11586	102180	271		16	0.20	0.09	MTHFD1	C-1-tetrahydrofolate synthase, cytoplasmic	cb325, zgc:55597, MGC53151, MGC79474, DKFZp469M2025, MTHFC, MTHFD, MGC137793, Dcs, E430024A07Rik, Mthfd	C1tetrahydrofolate synthase, cytoplasmic; formyltetrahydrofolate synthetase; methenyltetrahydrofolate cyclohydrolase; methylenetetrahydrofolate dehydrogenase (NADP+ dependent), methenyltetrahydrofolate cyclohydrolase, formyltetrahydrofolate synthetase; C1tetrahydrofolate synthase; mthfd1 protein; C1tetrahydrofolate synthase, cytoplasmic; methylenetetrahydrofolate dehydrogenase 1; C1tetrahydrofola…	MTHFD1, MME, MCC, TRAF6, UBC, WDR8, HDAC5
O43175	57356	256		10	0.30	0.12	PHGDH	D-3-phosphoglycerate dehydrogenase	fb38f06, wu:fb38f06, zgc:65956, DKFZp469I2225, 3PGDH, 3PGDH, MGC3017, PDG, PGAD, PGD, PGDH, SERA, MGC128463, 3PGDH, 3PGDH, 4930479N23, A10, MGC113796, MGC117966, PGAD, PGD, PGDH, SERA, MGC105399	D3phosphoglycerate dehydrogenase; D3phosphoglycerate dehydrogenaselike; 3PGDH; D3phosphoglycerate dehydrogenase; 3phosphoglycerate dehydrogenase; D3phosphoglycerate dehydrogenase; 3phosphoglycerate dehyrogenase; D3phosphoglycerate dehydrogenase; 3PGDH; 3phosphoglycerate dehydrogenase; D3phosphoglycerate dehydrogenase	HDAC5, AI837181, SUMO4, UBC, Tubb2c, MEPCE, Mapk13, CHMP2B, Ddb1, Cdk1
P53621	139797	220		23	0.25	0.15	COPA	Coatomer subunit alpha	cb281, fb13c12, wu:fb13c12, MGC84477, DKFZp469O221, FLJ26320, HEPCOP, MGC166118, AU040324, xenin, atp7, AGR_L_1722, PSPTO3914, zntA, RS05566, SSO_0473, VF0781, DDBDRAFT_0189693, DDBDRAFT_0233797, DDB_0189693, DDB_0233797, ECK0478, JW0473, ybaR, E2348_C_0419	coatomer subunit alpha; sneezy; Coatomer subunit alpha; HEPCOP; alpha coat protein; alphaCOP; alphacoat protein; coatomer subunit alpha; xenin; HEPCOP; HEPCOP; alphaCOP; alphacoat protein; coatomer subunit alpha; OTTMUSP00000046334; alphaCOP; alphacoat protein; coatomer subunit alpha; CopA; coatomer protein complex alpha subunit; coppertranslocating Ptype ATPase; copper resistance protein A; copp…	COPB2, COPB1, Copa, COPZ1, COPE, COPG, DDA1, ERGIC2, TMED2, UBC, USP49, STX8, MTNR1B, PDGFRB, BCAP31, ATL2, C12orf44, BET1L, ARCN1, ARFGAP1, SLC25A11, SPG20, SACM1L, SIPA1L3
P07900	85006	219		13	0.20	0.09	HSP90AA1	Heat shock protein HSP 90-alpha	DKFZp459N168, FLJ31884, HSP86, HSP89A, HSP90A, HSP90N, HSPC1, HSPCA, HSPCAL1, HSPCAL4, HSPN, Hsp89, Hsp90, LAP2, HSPCA, HSP90, Hspca, 86kDa, 89kDa, AL024080, AL024147, Hsp861, Hsp89, Hsp90, Hspca, hsp4, Hsp86, Hsp90, Hspca, MGC105293	heat shock protein HSP 90alpha; heat shock protein HSP90 alpha; heat shock protein 90kDa alpha, class A member 1; heat shock protein HSP 90alpha; HSP 86; heat shock 86 kDa; heat shock 90kD protein 1, alpha; heat shock 90kD protein 1, alphalike 4; heat shock 90kD protein, alphalike 4; heat shock 90kDa protein 1, alpha; heat shock protein HSP 90alpha; renal carcinoma antigen NYREN38; Hsp90 alpha; h…	NDRG1, MYOCD, MYC, MYOD1, PI4K2A, PIM1, PI4K2B, NR3C1, NOS1, NPAS2, NR3C2, NOS3, NR2C2, MS4A2, MST1R, P2rx7, PAK1, PDPK1, MGMT, MMP2, IKBKG, IKBKB, IKBKE, MCF2, MDM2, MAP3K3, MAPK1, MAP3K14, HSPA4, HSP90AB1, HSP90AA1, HSF1, HSPA8, HSPA1A, LSM1, IRS4, IRAK1, KDR, JUN, JAK2, LCK, SLC34A1, SLC2A4, Slc17a1, SENP3, SP1, SMYD3, SMYD2, STARD13, SRC, STAT3, ST13, SGTA, SIM1, SIN3A, RUNX1T1, VCP, VEGFA, T…
Q00610	193260	216		15	0.10	0.06	CLTC	Clathrin heavy chain 1	MGC80936, CHC, CHC, CHC17, CLH17, CLTCL2, Hc, KIAA0034, 3110065L21Rik, CHC, MGC92975, R74732	clathrin heavy chain 1like; clathrin heavy chain 1; clathrin heavychain; clathrin, heavy polypeptide (Hc); clathrin heavy chain 1; OTTHUMP00000165785; clathrin heavy chain 1; clathrin heavy chain on chromosome 17; clathrin, heavy polypeptide (Hc); clathrin, heavy polypeptidelike 2; clathrin heavy chain; clathrin heavy chain 1; clathrin heavy chain 1; clathrin, heavy polypeptide (Hc); OTTMUSP00000…	Csf1r, CLTC, CLTB, CLINT1, CLTA, DNAJC6, C10orf88, AP3B1, Amph, AP1B1, AP3B2, AP1G1, AP2A2, Arrb2, ARRB1, ARR3, ARMCX3, Cd2ap, HIP1, HIP1R, HGS, GGA2, GGA3, GGA1, GRIN1, HDAC5, GRIN2D, GAK, EHD1, Erh, EPN1, EPN2, Hpcal1, HTT, IKBKE, MCC, MAP3K10, Mapk13, MAP1LC3A, LDLRAP1, KIT, XRCC6, WNK1, YWHAQ, YWHAG, STAMBPL1, STAMBP, STAM, SNX9, SNX5, SNCA, SPG20, SCYL2, PRKACA, RICTOR, PXN, Pttg1, TNK2, TFE…
Q13263	90261	198		16	0.19	0.11	TRIM28	Transcription intermediary factor 1-beta	MGC130965, FLJ29029, KAP1, RNF96, TF1B, TIF1B, TIF1BETA, AA408787, KAP1, KRIP1, MGC102100, Tif1b, Tif1beta, Kap1, Krip1, Tif1b	transcription intermediary factor 1betalike; KAP1; KRABassociated protein 1; KRABinteracting protein 1; KRIP1; RING finger protein 96; TIF1beta; nuclear corepressor KAP1; transcription intermediary factor 1beta; transcriptional intermediary factor 1beta; tripartite motifcontaining protein 28; TIF1beta transcription factor; KRABAinteracting protein; OTTMUSP00000028258; TIF1beta; transcription inte…	PPP1CB, PPP1CA, PPP1CC, PPP2R2B, RBAK, RCN2, RCN1, Rrp1b, Nanog, MYB, NCOR1, MYC, PFDN5, PARP2, Pax3, PARP1, NR4A3, NR3C1, Nr0b1, NR4A1, POU5F1, POGK, MDM2, IPO8, MEPCE, Mis12, Lmna, CDK9, CEBPB, CDCA4, CHAF1A, CHD3, CREBBP, DDB1, TADA2A, SUMO2, Su(var)205, VIM, VHL, UBE2U, UBC, TFE3, TNFRSF10D, TRIM28, TOPORS, TRIM23, TRIM24, TRIM6, STAT1, SMARCAD1, SMARCC1, SMARCA4, SKI, Socs1, SETDB1, SIN3A, S…
Q04637	176124	197		24	0.09	0.1	EIF4G1	Eukaryotic translation initiation factor 4 gamma 1	eif4g, DKFZp686A1451, EIF4G1, EIF4F, EIF4G, EIF4GI, P220, EIF4GI, EIF4GI, p220, E030015G23Rik, MGC37551, MGC90776, eIF4GI	eukaryotic translation initiation factor 4 gamma 1like; EIF4gamma; OTTHUMP00000210577; OTTHUMP00000210586; OTTHUMP00000210587; OTTHUMP00000210588; OTTHUMP00000210595; OTTHUMP00000210602; OTTHUMP00000210603; eIF4gamma 1; eucaryotic translation initiation factor 4G; eukaryotic translation initiation factor 4 gamma 1; eukaryotic translation initiation factor 4 gamma 1; eIF4gamma 1; eukaryotic transl…	USP3, UPF2, USP10, TH1L, EIF4A2, EIF3A, EIF3B, EIF5, Eif4e, EIF4A1, EIF3I, EIF3F, EIF3H, GABARAPL2, gag-pol, G3BP1, HNRNPD, HSPB1, MAGEA6, MKNK1, MKNK2, ANXA5, PAK2, PDCD4, PABPC1, NCBP2, NCBP1, ZFYVE9, ZC3H7B
P0C0S8	14083	191		9	0.86	0.21	HIST1H2AG	Histone H2A type 1	H2A.1b, H2A/p, H2AFP, HIST1H2AI, HIST1H2AK, HIST1H2AL, HIST1H2AM, pH2A/f, MGC152619	H2A histone family, member P; H2A.1; histone 1, H2ag; histone H2A type 1; histone H2A/p; OTTMUSP00000000481; histone 1, H2ag; histone H2A type 1	E2F4, E2F1, tat, MME
Q5VTE0	50495	188		13	0.35	0.19	EEF1A1P5	Putative elongation factor 1-alpha-like 3	EEF1AL3		DYRK2
P60709	42052	186		18	0.54	0.38	ACTB	Actin, cytoplasmic 1	Bactin, betaactin, act2, betaactin, MGC52661, MGC85343, MGC76228, MGC79692, MGC88999, betaactin, ps1tp5bp1, MGC88999, betaactin, DKFZp459A196, PS1TP5BP1, A26C1A, A26C1B, MGC128179, ACT5, Actx, E430023M04Rik, betaactin, Actx	actin, cytoplasmic 1; olCA1; actin, cytoplasmic 1; betaactin; cytoplasmic betaactin; actin, cytoplasmic 1; actin, cytoplasmic 1; betaactin; PS1TP5binding protein 1; actin, cytoplasmic 1; beta cytoskeletal actin; ANKRD26like family C, member 1A; ANKRD26like family C, member 1B; beta actin; betaactin; actin, cytoplasmic 1; beta actin; betaactin; cytoskeletal beta actin; actin, cytoplasmic 1; betaac…	DNASE1, DSTN, DMAP1, Dmrt2, CSNK1A1, CIITA, Cdk9, CDK5R2, CFL2, CENPA, CDKN2A, CFL1, CPNE4, CLIC4, CLNS1A, CPNE1, CNN2, CORO1A, CPNE2, MEPCE, MGMT, LMNA, LMOD1, LYN, KAT5, MAPT, MAP1B, MAP2, INO80, IFI6, Hspa1b, HSD17B4, Hpcal1, LASP1, LGALS13, PRKCD, RIBIN, rev, RRN3, RAC2, RAB4A, PTN, RAB8B, PSTPIP1, RAC1, NOS2, NRAP, MORF4L2, MORF4L1, NT5E, PFN1, PFN2, PFDN4, PFDN1, PHACTR4, P2rx7, Pcyt1a, PDL…
Q9H4B7	50865	179		11	0.27	0.12	TUBB1	Tubulin beta-1 chain	TUBB3, 2810484G07Rik, M(beta)1	betatubulin classVI; tubulin beta6 chain; tubulin, beta 3; tubulin beta1 chainlike; beta tubulin 1, class VI; tubulin beta1 chain; tubulin beta1 chain; tubulin beta1 chain; tubulin, beta family 1; OTTMUSP00000017700	ZMYM2, SNW1, rev, MYSM1, NOP56, FBL, TTK, tat
Q70EL2	93101	175		16	0.30	0.18	USP45	Ubiquitin carboxyl-terminal hydrolase 45	DKFZp469G126, MGC14793, 3110003C05Rik, 4930550B20Rik, AI843191, Gcap7	ubiquitin carboxylterminal hydrolase 45like; ubiquitin specific protease 45; ubiquitin carboxylterminal hydrolase 45; OTTHUMP00000221080; OTTHUMP00000221081; deubiquitinating enzyme 45; ubiquitin carboxylterminal hydrolase 45; ubiquitin specific protease 45; ubiquitin thioesterase 45; ubiquitin thiolesterase 45; ubiquitinspecificprocessing protease 45; ubiquitin specific protease 16like; OTTMUSP0…	IGKV4-1, SAFB, RTCD1, SMURF1, SMAD1, SF3A2, SRBD1, POLR2G, PIK3CG, MYL12B, MYL6, MYH9, MYH10, ZFR, YLPM1, TMOD3, TGFBR1, FLNA, FARS2, GLTSCR2, CDK1, CORO1C, RALY, RBMX, BMPR1B
P02768	71317	174		8	0.19	0.06	ALB	Serum albumin	MGC108228, MGC88928, cars2, pro0883, pro0903, pro1341, DKFZp459F2310, DKFZp779N1935, PRO0883, PRO0903, PRO1341, CSA, MGC179277, Alb1, Alb1, Alb1, Albza	cysRS; cysteinetRNA ligase; probable cysteinyltRNA synthetase, mitochondrial; serum albumin; alphalivetin; preproalbumin (serum albumin); serum albumin; serum albumin; OTTHUMP00000220436; OTTHUMP00000220438; OTTHUMP00000220439; cell growth inhibiting protein 42; growthinhibiting protein 20; serum albumin; preproalbumin; serum albumin; BSA; serum albumin; prepro serum albumin; serum albumin; album…	UIMC1, USP37, tat, ST13, SRGN, SMARCA4, SMARCA5, Set, RYR2, DMWD, CRYAA, CUBN, Cebpb, KLK3, LRP2, LUC7L2, KAT2B, APOE, AMBP, AGA, H3F3A, ELP3, HIST4H4, HNF1A, env, FCGRT, F7, PSMD4, RBP4, PRB3, YWHAG, PON1, ORM1, NR5A2
Q9BQG0	149731	158		13	0.09	0.07	MYBBP1A	Myb-binding protein 1A	cb486, sb:cb486, MGC98482, p160, pap2, FLJ37886, P160, PAP2, AL024407, AU019902, P160, p160MBP, p67MBP, DBP	mybbinding protein 1Alike protein; mybbinding protein 1Alike; MYB binding protein 1a; mybbinding protein 1A; p53activated protein2; OTTMUSP00000006405; mybbinding protein 1A; mybbinding protein of 160 kDa; nuclear protein P160; MYB binding protein 1a; PAR interacting protein; PARinteracting protein; PIP; mybbinding protein 1A	ZBTB7B, UBC, VHL, TAF1D, TCEB1, TCEB2, BAZ1B, AIRE, AR, BOP1, DHX30, Dmrt2, DDX56, PPARGC1A, SMN1, Smarca4, Smarca2, Sgol2, JUN, MINA, MARK4, LYAR, HOXB9, MYB, NCL, MYC, Nacc1, Nanog, NOP56, Nfe2, NR4A1, NOP2, NR2E3, PCNA, Pknox1
P62979	18296	155		19	1.25	0.24	RPS27A	Ubiquitin-40S ribosomal protein S27a	UBI2, Uerps27a, CG5271, DUb80, Dmel\CG5271, Dub80, UB3D, Ubif80, Ubim, Ubiq, l(2)04820, l(2)31Ei, mfs(2)31, mfs(2)48, mfs48, MGC66168, hm:zeh0386, ik:tdsubc_1f2, tdsubc_1f2, xx:tdsubc_1f2, zgc:66168, MGC81889, CEP80, UBA80, UBCEP1, UBCEP80, 0610006J14Rik, Uba52, Ubb, Ubc, Uba52, Ubb	ubiquitin and ribosomal protein S27a; ubiquitinribosomal protein S27a fusion; ubiquitin/79aa fusion protein; ubiquitin/ribosomal protein S27Ae fusion; CG5271PA; RpS27APA; Ubiquitinmonomeric; male female sterile 31; ribosomal protein S27A; ubiquitin; ubiquitin fusion 80; 40S ribosomal protein S27a; 40S ribosomal protein S27a; ubiquitin carboxyl extension protein 80; ubiquitin40S ribosomal protein …	UBC, UBA2, UBI4, VMA9, TOM1, TGFBR1, UBR1, MAST2, MDM2, JNM1, kek2, Moe, lace, KIAA1310, RABGEF1, QCR6, RCO1, RIO2, RRP7, RPS27A, rnf185, RNF11, PRP4, ACVR1, CDC43, CDC6, BMPR1B, BRE5, POLH, PAP2, PBS2, PHO4, CG10694, CG13405, CG12721, comm, DAZAP2, Ddr, CG5009, CG17568, CG15561, CG3225, CG4887, CG15479, CG5111, CG15440, CG15109, CG31373, CG32635, dl, DNAJB2, DPB3, CG7546, CG9119, CG7386, CG9099,…
Q00839	91269	149		14	0.14	0.16	HNRNPU	Heterogeneous nuclear ribonucleoprotein U	MGC111835, MGC136480, hnrpu, wu:fa66f11, wu:fc18b08, wu:fi89c08, zgc:111835, zgc:136480, HNRPU, MGC79920, safa, hnrpu, safa, u21.1, HNRPU, HNRPU, SAFA, U21.1, hnRNP U, MGC142835, AA408410, AI256620, AL024194, AL024437, AW557595, C86794, Hnrpu, SAFA, Sp120, hnRNP U, Hnrpu, SN1	nuclear ribonucleoprotein Ulike protein; heterogeneous nuclear ribonucleoprotein U; scaffold attachment factor A; heterogeneous nuclear ribonucleoprotein U; p120 nuclear protein; pp120; scaffold attachment factor A; OTTMUSP00000024527; SAFA; heterogenous nuclear ribonucleoprotein U; nuclear matrix protein sp120; scaffold attachment factor A; system N1 Na+ and H+coupled glutamine transporter; tran…	SMN2, SNW1, RUVBL2, STAU1, SREK1, SFN, Recql4, PTPN11, PRMT1, PRPF40A, RARA, RBM39, BTRC, CD5, AI837181, ACTB, C20orf20, CASP3, Trim69, UBC, TCERG1, SYK, DGCR8, DOT1L, CDK9, Cdk1, CDK7, CR2, Ctcf, YAP1, Ybx1, WBP4, ZNF689, GTF2H1, GTF2F1, GRIN1, GRIN2D, EP300, EMD, DYRK2, ELL, Hnrnpk, HNRNPH1, GPN1, GAS7, MORF4L1, MORF4L2, NPM1, NR3C1, NOP56, POU3F4, PML, Pou5f1, POLR2A, POLR2J, PIN1, MYC, NDN, N…
P46379	119790	148		24	0.14	0.16	BAG6	Large proline-rich protein BAG6	ARABIDOPSIS THALIANA BCL2ASSOCIATED ATHANOGENE 6, ATBAG6, BCL2ASSOCIATED ATHANOGENE 6, T3F17.11
Q8N257	13900	146		7	0.23	0.27	HIST3H2BB	Histone H2B type 3-B		H2B type 12; histone 3, H2bb; histone H2B type 3B; histone cluster 1, H2bolike; histone 3, H2bb	tat, USP7, HCVgp1, CBX5, BRD2, RPS6KA5, RAD51L1
Q13813	285163	131		29	0.09	0.1	SPTAN1	Spectrin alpha chain, brain	neas, SPECA, EIEE5, FLJ17738, FLJ44613, NEAS, SPTA2	(alpha)iispectrin; alphaspectrin; fodrin alpha chain; nonerythroid alphaspectrin; spectrin alpha chain, brain; spectrin, nonerythroid alpha chain; spectrin alpha chain, brainlike; alphaII spectrin; fodrin alpha chain; spectrin alpha chain, brain; spectrin, nonerythroid alpha chain; cardiomyocyte alphaspectrin; sequence with a GC signal; alphafodrin; spectrin alpha chain, brain	SPTBN1, SPTB, SHANK3, SHANK1, SLC9A2, STAT1, SRC, SOS1, VIM, TES, TJP1, TERF1, TSSC4, TANC1, TAF10, SYN1, ANK1, ABL1, ACTB, ACP1, ACTA1, ABI1, ADD1, CASP3, CAPN1, PTOV1, PRKCB, LMNB1, GAP43, gag-pol, FANCA, EVL, FANCF, FANCC, FANCG, HES1, EIF2C3, EMD, ERCC4, EPB42, EPB41L2, EPB41, GRIN2D, GRIN1, GRIA2, CTNNA1, DISC1, DES, DDX24, MSN, PIN4, PLEKHA5, POT1, PLEC, PDE4D, NEFL
P01614	12782	122		2	0.26	0.11		Ig kappa chain V-II region Cum
P08107	70294	119		10	0.19	0.12	HSPA1A	Heat shock 70 kDa protein 1A/1B	hsp701, hsp701a, hsp70i, hsp72, hspa1, hspa1b, DKFZp469O0514, HSPA1, FLJ54303, FLJ54370, FLJ54392, FLJ54408, FLJ75127, HSP701, HSP701A, HSP70I, HSP72, HSPA1, HSPA1B, HSP701, HSPA1, HSP702, HSPA1B, HSPA2, Hsp703, Hsp70.3, Hsp72, MGC189852, hsp68, hsp70A1, HSP72, Hsp701, Hspa1, Hspa1b	heat shock 70 kDa protein 1; HSP701/HSP702; HSP70.1/HSP70.2; dnaKtype molecular chaperone HSP701; heat shock 70 kDa protein 1/2; heat shock 70 kDa protein 1A/1B; heat shock 70kD protein 1A; heat shockinduced protein; HSP70.1; heat shock 70 kD protein 1; heat shock 70 kDa protein 1; heat shock 70 kDa protein 1A; heatshock 70kilodalton protein 1A; 70 kda heat shock protein2; HSP70.2; chaperone; hea…	DNAJB11, DNAJA2, DNAJC3, DNAJB1, DNAJA3, CUL4A, CDK9, env, EIF2AK2, EGFR, DYRK2, EIF2C4, DYX1C1, GPR37, HCFC1, HDAC5, H2AFX, GRIN2D, GRIN1, gag, FNBP1, FCHSD1, FANCC, STK11, SUMO2, STIP1, STUB1, vpr, TCERG1, tat, USP50, TTC1, TSSK6, UBC, TP53, TRIM24, TRIAP1, TOMM70A, RAPGEF2, RAP1A, RBX1, PRKCA, PPP1R15A, RHOA, PTMA, PTGES3, PSTPIP1, HSP90AA1, HSBP1, HSF1, HSPA1A, HSPA8, HSF2, HSPBP1, IKBKG, KRT…
P34931	70730	119		10	0.19	0.11	HSPA1L	Heat shock 70 kDa protein 1-like	MGC52655, hsc70, hsc70.I, MGC147483, HSP701L, HSP70HOM, HSP70T, hum70t, Hsc70t, MGC150263, MGC150264, Msh5, Hsp703, MGC112562, MGC114222	heat shock cognate protein 70; heat shock 10kDa protein 1like; heat shock 70 kDa protein 1Hom; heat shock 70 kDa protein 1like; heat shock 70 kDa protein 1L; heat shock 70kD proteinlike 1; Heat shock 70 kDa protein 1L; heat shock 10kDa protein 1like; heat shock 70 kDa protein 1like; Heat shock 70 kDa protein 1L; heat shock 70 kDa protein 1like; OTTMUSP00000017491; heat shock 70 kDa protein 1like;…	UBC, H2AFX, SIRT3, SIRT1, Set, RUVBL1, RUVBL2
P07197	102468	109		12	0.06	0.09	NEFM	Neurofilament medium polypeptide	zgc:158491, nefm, nef3, NEF3, NEF3, NFM, NFM, NFM, NF160, NF165, Nef3, Nfm, Nef3, Nfm	middle molecular weight neurofilament protein NFM(1); neurofilament 3, medium; 160 kDa neurofilament protein; NFM cterminus; NFM protein; neurofilament 3 (150kDa medium); neurofilament medium polypeptide; neurofilament triplet M protein; neurofilament medium polypeptidelike; neurofilament 3 (150kDa medium); neurofilament, medium polypeptide 150kDa; 160 kDa neurofilament protein; neurofilament 3; …	SQSTM1, NEFH, APOE, UBC, STXBP1, Stub1, MINK1
P07814	172080	108		11	0.06	0.06	EPRS	Bifunctional glutamate/proline--tRNA ligase	wu:fb38d08, wu:ft34d10, QARS, DKFZp468D0110, DKFZp313B047, EARS, GLUPRORS, PARS, QARS, QPRS, 2410081F06Rik, 3010002K18Rik, C79379, Qprs	bifunctional aminoacyltRNA synthetase; glutaminyltRNA synthetase; glutaminyltRNA synthetaselike; bifunctional aminoacyltRNA synthetaselike; glutaminyltRNA synthetase; glutamylprolyl tRNA synthetase; bifunctional aminoacyltRNA synthetase; cell proliferationinducing gene 32 protein; glutamate tRNA ligase; glutaminyltRNA synthetase; proliferationinducing gene 32 protein; proliferationinducing protei…	TFE3, TH1L, SYNCRIP, UBC, HDAC5, EEF1G, NEDD4, POU2F1, IKBKE, IARS, HSP90AA1, Mapk13, MCC, DUS2L, CP, RARS, ARL4D, AIMP2
O14744	73322	106		8	0.09	0.05	PRMT5	Protein arginine N-methyltransferase 5	NV18830, si:zc14a17.2, skb1, wu:fb95f10, zgc:110669, MGC132054, hsl7, hrmt1l5, hsl7, ibp72, jbp1, skb1, skb1hs, DKFZp459M0919, SKB1, HRMT1L5, IBP72, JBP1, SKB1, SKB1Hs, MGC140182, SKB1, Jbp1, Skb1, Skb1, DDBDRAFT_0187422, DDBDRAFT_0235403, DDB_0187422, DDB_0235403	SKB1 homolog; protein arginine Nmethyltransferase 5; protein arginine methyltransferase 5; SKB1 homolog; histonearginine Nmethyltransferase PRMT5; protein arginine Nmethyltransferase 5; shk1 kinasebinding protein 1 homolog; 72 kDa IClnbinding protein; HMT1 hnRNP methyltransferaselike 5; SKB1 homolog; histonearginine Nmethyltransferase PRMT5; jakbinding protein 1; protein arginine Nmethyltransfera…	PRMT5, PRDM1, FBL, Hnrnph1, HIST2H2AC, Hnrnpd, HIST1H4A, HIST1H3A, HCVgp1, HDAC5, EIF2C4, EIF2C3, TERF2, TERF1, TYK2, SUPT5H, Tcerg1, HSP90AA1, MBP, MEF2D, MBD2, LSM11, KHDRBS2, JAK2, JUB, JAK3, JAK1, SSTR1, Snrpc, SNRPD3, SNRPD1, SNRPB, SMARCE1, SMARCA2, SKI, SMARCC1, SMARCA4, SMARCB1, Serbp1, SIN3A, Sf3b4, WDR77, YWHAQ, YWHAG, ZNF224, PAXIP1, Pabpc1, PHYHIP, MYOD1, MYOG, NCL, MYSM1, Myd88, OLA1…
O00410	125032	102		7	0.08	0.04	IPO5	Importin-5	MGC145177, imb3, kpnb3, ranbp5, RANBP5, DKFZp459E174, DKFZp686O1576, FLJ43041, IMB3, KPNB3, MGC2068, RANBP5, 1110011C18Rik, 5730478E03Rik, AA409333, C76941, IMB3, Kpnb3, Ranbp5, Kpnb3, Ranbp5	RAN binding protein 5; kap beta 3; RAN binding protein 5; importin5like; OTTHUMP00000018584; OTTHUMP00000214877; OTTHUMP00000214878; RAN binding protein 5; Ran_GTP binding protein 5; imp5; importin beta3 subunit; importin subunit beta3; importin5; karyopherin (importin) beta 3; karyopherin beta3; ranbinding protein 5; RAN binding protein 5; imp5; importin subunit beta3; importin5; karyopherin (im…	NUP214, NUP62, NUP98, NUP153, PMS1, Nhp2l1, Azi1, BAP1, BHLHB9, GABARAPL2, GABARAPL1, GABARAP, gag-pol, gag, HCVgp1, H1F0, MEPCE, UBC, TAF1D, tat, USP50, vpr, SUMO2, RAG2, RAN, RANBP2, RPL13, rev, RPL5, RPL23A, RPL23, RPS7, DPPA3, SRP19
Q14315	293407	102		17	0.05	0.03	FLNC	Filamin-C	ABP280, ABP280A, ABPA, ABPL, FLJ10186, FLN2, 1110055E19Rik, ABP280, ABPL, Fln2	filamin C, gamma (actin binding protein 280); gamma filamin; ABP280like protein; ABPL, gamma filamin; FLNC; actin binding protein 280; actinbindinglike protein; filamin 2; filamin2; filaminC; filamin C, gamma (actin binding protein 280); filaminClike; ABP280like protein; ABPL; FLNC; OTTMUSP00000025498; OTTMUSP00000025499; actin binding protein 280; actinbinding protein 280; actinbindinglike prote…	KCND2, INPPL1, MAP2K4, KY, ADRA1D, ADRA1B, ADRA1A, CAMKK2, CAPN3, USP25, USP53, WNK1, WIPI2, OTUD4, OTUD1, PHLDB2, NPHP1, MYOT, MYOZ1, MYOZ2, MYOZ3, gag-pol, FURIN, HIPK3, RASSF5, PRKCA, SGCG, SGCD
Q6S8J3	122882	100		10	0.05	0.07	POTEE	POTE ankyrin domain family member E	A26C1A, A26C1B, POTEF, A26C1, A26C1A, CT104.2, POTE2, POTE2, POTE2gamma	ANKRD26like family C, member 1A; ANKRD26like family C, member 1B; POTE ankyrin domain family, member F; actinlike protein; ANKRD26like family C member 1A; ANKRD26like family C, member 1A; POTE ankyrin domain family member E; cancer/testis antigen family 104, member 2; prostate, ovary, testisexpressed protein on chromosome 2; protein expressed in prostate, ovary, testis, and placenta 2	UCHL5
P23396	26842	96		9	0.40	0.14	RPS3	40S ribosomal protein S3	DidioMp17, S5, 6779, CG6779, DmRpS3, Dmel\CG6779, M(3)124, M(3)95A, M(3)B, M(3)B2, M(3)Fla, M(3)w, M(3R)w, M95A, M[[w]], Mw, RS3, Rps3, S3, X72921, dS3, rpS3, rps3, MGC56088, fb13d09, wu:fb13d09, zgc:56088, MGC75699, DKFZp459J022, FLJ26283, FLJ27450, MGC87870, MGC127206, D7Ertd795e, Rs_3, DDBDRAFT_0201667, DDBDRAFT_0219830, DDB_0201667, DDB_0219830, SUF14	ribosomal protein S3; ribosomal protein S3; small subunit ribosomal protein 3; Rps3p; GLEAN_08261; CG6779PA; Minute(3)95A; RpS3PA; ribosomal protein S3; rps3 gene; 40S ribosomal protein S3; 40S ribosomal protein S3; IMR90 ribosomal protein S3; 40S ribosomal protein S3; OTTMUSP00000030726; OTTMUSP00000030727; RPS3; likely cytosolic ribosomal protein S3; rp13; YS3; S3	TwdlE, TwdlW, UBC, TwdlJ, TwdlD, UBI4, TMA20, TIF5, TIF35, Traf-like, toy, TP53, TSA1, URB1, UBP3, TAF1, su(s), STM1, ari-2, CCT6, Atg5, ARD1, ARB1, bocksbeutel, BM-40-SPARC, BRE5, a, ACS2, ago, ADE5,7, YWHAQ, z, YNK1, Zasp52, ZUO1, w, YAR1, MAK3, LSG1, LTV1, KRI1, l(2)k14505, koi, KRR1, KRE33, KHDRBS2, mei-W68, MCA1, Mapk13, MDM2, MDM20, Mob2, mmd, MEPCE, HTA2, HSP90AA1, HSPA4, HRR25, IMD3, RIO2…
Q13435	100279	94		25	0.20	0.21	SF3B2	Splicing factor 3B subunit 2	MGC115052, cus1, sap145, sf3b145, sf3b150, cus1, sap145, sf3b145, sf3b150, Cus1, SAP145, SF3B145, SF3b1, SF3b150, MGC140574, 145kDa, 2610311M13Rik, 2810441F20Rik, B230398H18Rik, SAP145, SF3b1, SF3b145, SF3b150, DDBDRAFT_0218611, DDBDRAFT_0233170, DDB_0218611, DDB_0233170	splicing factor 3B subunit 2; splicing factor 3B subunit 2like; SAP 145; premRNA splicing factor SF3b 145 kDa subunit; premRNAsplicing factor SF3b 145 kDa subunit; spliceosome associated protein 145; spliceosomeassociated protein 145; splicing factor 3B subunit 2	H3F3A, HDAC5, GIGYF2, Sf3a1, SF3B3, SF3B4, SF3A2, SF3B1, SRRM1, SRRM2, SMAD3, Smad1, Smad2, SMNDC1, Smad4, Smad7, CDC5L, APBB1, TCERG1, TCEA1, vpr, MEPCE, RNU11, RNU12-2P, PRPF40A, RBM7
P27708	245167	92		13	0.03	0.04	CAD	CAD protein	BM1, Tccad, 38E.19, CAD, CG1759, Cad, Dmel\CG1759, S67, anonWO2004063362.83, cd, NV14987, cb456, si:dkey221h15.3, wu:fc30c12, wu:fc33d01, wu:fc67g02, xcad, 2410008J01Rik, AU018859, Cpad	brownmidrib 1 protein; probable cinnamyl alcohol dehydrogenase; GLEAN_04820; CG1759PA; CG1759PB; cadPA; cadPB; CAD protein; OTTDARP00000005944; CAD proteinlike; carbamoylphosphate synthetase 2/aspartate transcarbamylase/dihydroorotase; CAD protein; CAD trifunctional protein; OTTHUMP00000201035; multifunctional protein CAD; OTTMUSP00000025444; OTTMUSP00000025455; CAD protein; carbamyl phosphatate …	Ef1alpha48D, HDAC5, SUMO2, UBC, CG14764, CG10032, CG13339, CG1418, CkIIalpha, Cp16, CG6933, CG32647, CG2199, CG15706, CG34168, CG31140, CG4068, MAPK1, lsn, Khc, CASP3, CAD, noc, Myc, NEDD4, NCOA2, Pou5f1, PPP1CA, PRKACA, PPP2CA, RpS7, YWHAG
Q14974	98420	91		5	0.06	0.05	KPNB1	Importin subunit beta-1	MGC123184, wu:fc12b10, zgc:123184, imb1, impnb, ipo1, ipob, ntf97, IMB1, IPO1, IPOB, Impnb, MGC2155, MGC2156, MGC2157, NTF97, AA409963, IPOB, Impnb, MGC8315, Impnb	importin subunit beta1; importin beta 1; importin beta; importin subunit beta1like; karyopherin beta 1; PTAC97; importin 1; importin 90; importin beta1 subunit; importin subunit beta1; importin90; karyopherin subunit beta1; nuclear factor p97; pore targeting complex 97 kDa subunit; OTTMUSP00000002199; PTAC97; SCG; importin beta; importin subunit beta1; karyopherin subunit beta1; nuclear factor p9…	cetn1, CDT1, DERL1, DENV_gp1, CSNK1A1, CSE1L, CHD3, rev, PTPN2, PTHLH, PTMA, PTN, PRKD3, PPP2CA, RAN, RANBP1, RCC1, RANBP2, Rmi1, RPL5, SPG20, SOX9, SNUPN, RUNX1T1, RUVBL1, RUVBL2, SREBF2, SRY, SELS, SMN2, SMAD4, SMN1, SMAD2, SMAD3, SMNDC1, C20orf20, ahctf1, AMFR, AIRE, CD4, CD99, KPNA3, Kifc5b, KPNA2, KPNA1, KPNA4, KPNB1, KPNA6, LYST, Mapk1, MEPCE, Mki67, MGMT, MLH1, HTT, IGFBP3, IPO7, IGFBP5, I…
Q7Z406	228701	90		16	0.01	0.03	MYH14	Myosin-14	DFNA4, DKFZp667A1311, FLJ13881, FLJ43092, KIAA2034, MHC16, MYH17, NMHCIIC, myosin, 2400004E04Rik, IIC, NHMCII, NMHC IIC	myosin, heavy polypeptide 14; MYH14 variant protein; NMHC IIC; myosin heavy chain, nonmuscle IIc; myosin, heavy polypeptide 14; myosin14; nonmuscle myosin heavy chain IIc; nonmuscle myosin heavy chain IIC; myosin, heavy polypeptide 14like; OTTMUSP00000019209; OTTMUSP00000019210; myosin heavy chain 14; myosin heavy chain, nonmuscle IIc; myosin, heavy chain 14; myosin14; nonmuscle myosin heavy chai…	gag-pol, GFI1B
O75369	280157	88		14	0.02	0.03	FLNB	Filamin-B	ABP278, ABP280, AOI, DKFZp686A1668, DKFZp686O033, FH1, FLN1L, LRS1, SCT, TABP, TAP, AL024016	filaminBlike; filamin B, beta (actin binding protein 278); filaminB; retina filamin; filamin B, beta (actin binding protein 278); ABP280 homolog; FLNB; OTTHUMP00000214211; OTTHUMP00000214213; actin binding protein 278; actinbindinglike protein; betafilamin; filamin 1 (actinbinding protein280)like; filamin homolog 1; filamin3; filaminB; thyroid autoantigen; truncated ABP; truncated actinbinding pr…	NPHP1, OTUD1, TSHR, ATF7IP, PSEN1, PSEN2, SMURF2, G3BP1, gag-pol, FLNA, FBLIM1, FLNB, GP1BA, ITGB6, ITGB3, ITGB1
P62805	11360	88		8	1.77	0.38	HIST1H4A	Histone H4	MGC82777, hist1h4l, H4/a, H4FA, HIST1H4B, HIST1H4C, HIST1H4D, HIST1H4E, HIST1H4F, HIST1H4H, HIST1H4I, HIST1H4J, HIST1H4K, HIST1H4L, HIST2H4A, HIST2H4B, HIST4H4	histone 1, H4l; histone H4; histone H4; H4 histone family, member A; histone 1, H4a; histone H4; OTTMUSP00000000547; histone 1, H4a; histone H4	PELP1, PFI0930c, NCOR2, MYST1, NCOR1, NASP, MYST2, MYST3, NAP1, NPM1, NR1H4, PBRM1, PAK1, PARP10, MSL3, TAF1B, TAF1, TAF1A, TBL1X, tat, THAP7, UBE2I, UCHL5, Uhrf1, SUV420H1, SUV420H2, ASF1A, CBX3, CBX7, CALCOCO1, ANP32A, BRD2, BAZ2A, BAZ1B, YWHAQ, YY1, DTX3L, DNAJC9, CTDP1, CREBBP, DAXX, DEK, CENPA, sia1, SETD7, SFMBT1, SIRT7, SETD8, SMN1, SMARCA5, H2AFX, HDAC3, HAT1, HDAC8, HDAC1, H3F3A, HIST2H2…
Q12931	80345	87		3	0.04	0.03	TRAP1	Heat shock protein 75 kDa, mitochondrial	CG3152, Dmel\CG3152, TRAP1, TRAP1dr, dtrap1, trap1, fc85a11, wu:fc85a11, hsp75, hsp90l, xtrap1, DKFZp459E187, HSP75, HSP90L, MGC134161, 2410002K23Rik, HSP75, MGC95278, DDBDRAFT_0169033, DDBDRAFT_0185036, DDB_0169033, DDB_0185036	CG3152PA; Hsp90related protein; Trap1PA; heat shock protein 75 kDa, mitochondrial; HSP 75; TNFRassociated protein 1; TRAP1; heat shock protein 75 kDa, mitochondrial; tumor necrosis factor type 1 receptor associated protein; tumor necrosis factor type 1 receptorassociated protein; HSP 75; TNFRassociated protein 1; TRAP1; heat shock protein 75 kDa, mitochondrial; tumor necrosis factor type 1 recept…	AI837181, SF3A2, SMAD4, RYK, EXT2, EXT1, HGS, HDAC5, H2AFX, TGFBR1, TLR1, TGFBR2, TNFRSF1A, TLR6, UBC, RB1
Q14568	39454	87		5	0.17	0.08	HSP90AA2	Putative heat shock protein HSP 90-alpha A2	HSP90ALPHA, HSPCA, HSPCAL3		RUVBL2, MAP3K3, MAP3K1, IKBKG, IKBKE, TBK1, RPAP3, EP300, GPN1
P78527	473749	86		13	0.02	0.03	PRKDC	DNA-dependent protein kinase catalytic subunit	dnapkcs, dnapk, dnpk1, hyrc, hyrc1, p350, prkdcA, xrcc7, DNAPKCS, DNAPKcs, DNAPK, DNPK1, HYRC, HYRC1, XRCC7, p350, AI326420, AU019811, DNAPKcs, DNAPDcs, DNAPK, DNPK1, HYRC1, XRCC7, scid, slip, MGC189093	DNAPK catalytic subunit; DNAdependent protein kinase catalytic subunit; DNAdependent protein kinase catalytic subunit; DNAdependent protein kinase catalytic subunitlike; DNAPK catalytic subunit; DNAdependent protein kinase catalytic subunit; hyperradiosensitivity of murine scid mutation, complementing 1; p460; DNAPK catalytic subunit; DNAPKcs; DNAdependent protein kinase catalytic subunit; protei…	RAD17, RBBP8, PRKCD, PPP6R3, PPP2CA, PRKAB2, PPP6C, PRKDC, PPP6R1, PPP6R2, RPA1, RPA2, PTS, RECQL5, ATRIP, ATM, ATG4C, BECN1, AKT1, AKT2, AR, AIRE, AP1B1, CDC5L, BMI1, BRCA1, BIRC5, AICDA, ABL1, 4930572J05Rik, C8orf41, CASP3, C1D, C12orf44, CAMKK2, GZMB, H2AFX, HDAC5, HDLBP, HDAC3, H3F3A, ESR1, HMGB2, HIST1H3E, HMGB1, HIST1H1A, HIST1H1C, EIF2S2, E4F1, gag-pol, GBAS, CHEK1, CHUK, CHAF1A, CHD1L, CI…
Q01082	275237	86		17	0.02	0.09	SPTBN1	Spectrin beta chain, brain 1	ELF, SPTB2, betaSpII, Spnb1, Spnb2	spectrin beta 2like; spectrin beta chain, brain 1; spectrin beta chain, brain 1like; betaG spectrin; betaII spectrin; betafodrin; betaspectrin 2; betaspectrin II; embryonic liver betafodrin; fodrin beta chain; spectrin beta chain, brain 1; spectrin, nonerythroid beta chain 1; betaspectrin; bSPII; beta II spectrinlike (short form); cytoskeleton protein; nonerythroid spectrin beta; short form of be…	EPB41, EPB41L3, GRB2, GRIA2, gag-pol, EIF2C3, SPTAN1, SNCA, STAT1, SREBF2, SRRM2, SMAD4, SMAD3, SMAD9, NF2, PACSIN1, PJA1, PLEKHA5, PLCB1, PRKACA, PYGO1, RINT1, UBC, ACTR1A, CAPN1, ANK2, Ap1g1, APC, ATF7IP, MAPK14, MEF2C, YWHAG, CTNNA1, CSNK2A1, DCTN1, CPNE4, CPNE1, CEBPA
Q86VP6	137999	84		9	0.05	0.04	CAND1	Cullin-associated NEDD8-dissociated protein 1	ATCAND1, CULLINASSOCIATED AND NEDDYLATION DISSOCIATED, CULLINASSOCIATED AND NEDDYLATION DISSOCIATED 1, ETA2, HEMIVENATA, HVE, T8K22.14, T8K22_14, TIP120, fb78a05, wu:fb78a05, zgc:55729, MGC83065, tip120, tip120a, cand2, tip120, tip120a, DKFZp459D221, DKFZp434M1414, FLJ10114, FLJ10929, FLJ38691, FLJ90441, KIAA0829, TIP120, TIP120A, 2310038O07Rik, 6330512O03Rik, AI195005, AI846556, D10Ertd516e, Tp1…	cullinassociated NEDD8dissociated protein 1; cullinassociated and neddylationdissociated 2 (putative); cullinassociated NEDD8dissociated protein 1like; TIP120 protein; cullinassociated NEDD8dissociated protein 1; cullinassociated and neddylationdissociated protein 1; p120 CAND1; TBP interacting protein; TBPinteracting protein 120A; TBPinteracting protein of 120 kDa A; cullinassociated NEDD8dissoc…	CAND1, ATCUL1, AT1G07270, AT5G40460, BRCC3, HDAC5, DDA1, DDB1, DCUN1D1, CUL1, CUL4, CUL4B, CUL2, CUL4A, CUL3, CLN3, CNOT3, RBX1, tat, Tbp, TCEA2, MEPCE
Q93008	295515	84		3	0.01	0	USP9X	Probable ubiquitin carboxyl-terminal hydrolase FAF-X	dffrx, faf, fam, 5730589N07Rik, AA407302, AA407699, AL022658, AL022749, Dffrx, FAFX, Fafl, RGD1560056	probable ubiquitin carboxylterminal hydrolase FAFXlike; Drosophila fat facets related, Xlinked; OTTHUMP00000023142; deubiquitinating enzyme FAFX; fat facets in mammals; fat facets protein related, Xlinked; fat facets proteinrelated, Xlinked; hFAM; probable ubiquitin carboxylterminal hydrolase FAFX; ubiquitin specific protease 9, X chromosome (fat facetslike Drosophila); ubiquitin thioesterase FAF…	CASP4, BIRC5, HDAC5, NEK6, NUAK1, CTNNB1, CDH1, DCX, ITCH, MAP3K5, MCL1, MARK4, MLLT4, HUWE1, PSD4, TERF2, TERF1, Sall4
O75643	246006	78		11	0.03	0.04	SNRNP200	U5 small nuclear ribonucleoprotein 200 kDa helicase	ascc3l1, ASCC3L1, DKFZp469O1210, ASCC3L1, BRR2, FLJ11521, HELIC2, RP33, U5200KD, A330064G03Rik, Ascc3l1, BC011390, HELIC2, KIAA0788, U5200KD, U5200KD	activating signal cointegrator 1 complex subunit 3like 1; U5 small nuclear ribonucleoprotein 200 kDa helicase; activating signal cointegrator 1 complex subunit 3like 1; BRR2 homolog; U5 small nuclear ribonucleoprotein 200 kDa helicase; U5 snRNPspecific 200 kDa protein; activating signal cointegrator 1 complex subunit 3like 1; u5 small nuclear ribonucleoprotein 200 kDa helicaselike; activating sig…	Snw1, SNRPB, SNRNP40, SRRM1, SMNDC1, YWHAG, YWHAB, HDAC5, USP39, TOP1, tat, TCEA1, MCC, MEGF10, MEPCE, MYC, PIN1, Cdk1, CHMP1B, APC, Cdc5l, CD2BP2, PRKAB1, Prpf8, RNU11, RNPS1, RNU12-2P, RBM39
Q16531	128142	71		9	0.05	0.1	DDB1	DNA damage-binding protein 1	MGC68476, ddba, uvddb1, xap1, xpce, xpe, xpebf, ddba, uvddb1, xap1, xpce, xpe, xpebf, DKFZp459H0524, MGC143388, 127kDa, AA408517, p127Ddb1	DNA damagebinding protein 1; Damagespecific DNAbinding protein 1; DDB p127 subunit; DNA damagebinding protein 1; UVdamaged DNAbinding factor; damagespecific DNAbinding protein 1; DDB p127 subunit; DNA damagebinding protein 1; DNA damagebinding protein a; HBV Xassociated protein 1; UVDDB 1; UVdamaged DNAbinding factor; UVdamaged DNAbinding protein 1; XAP1; XPEbinding factor; damagespecific DNAbind…	pef1, pcu4, PAGE1, pab2, pdp1, papd4a, PCNA, PHIP, PIN1, PHGDH, not3, not2, Nek9, NF2, NUDC, nse5, mug81, NEDD8, mus7, MYC, mrc1, mug154, mph1, msh2, Pou5f1, pku70, pku80, pli1, pms1, PMS2, POLR2J, Trim28, Trp53, TRPC4AP, top1, TOR1AIP2, UBR5, UNG, UBXN7, USP40, UBXN1, ubp8, TERF2, TERF1, UBC, VPRBP, vps8, vph2, VAMP3, vpr, sympk, TADA2A, tas3, SUPT3H, swi3, swc5, swi10, swd2, GPN1, GPS1, DYRK2, …
Q562R1	42318	71		6	0.24	0.18	ACTBL2	Beta-actin-like protein 2	ACTC, ACTC1, ACT, DKFZp686D0972, 4732495G21Rik, RGD1309504	actin, alpha, cardiac muscle 1; betaactinlike protein 2like; actinlike protein; betaactinlike protein 2; kappaactin; beta actinlike; betaactinlike protein 2; kappaactin; betaactinlike protein 2	PXK, PPP2CB
Q6P2Q9	274738	68		8	0.02	0.02	PRPF8	Pre-mRNA-processing-splicing factor 8	MGC162871, MGC56504, id:ibd1257, ik:tdsubc_2a9, im:7141966, tdsubc_2a9, wu:fb37c02, wu:fb73e06, xx:tdsubc_2a9, zgc:56504, MGC52804, hprp8, prp8, prp8, prpc8, rp13, hprp8, prp8, prpc8, rp13, MGC159991, AU019467, D11Bwg0410e, DBF3/PRP8, Prp8, Sfprp8l, DDBDRAFT_0167592, DDBDRAFT_0233128, DDB_0167592, DDB_0233128	premRNA processing factor 8; premRNAprocessingsplicing factor 8like; U5 snRNPspecific protein; 220 kDa U5 snRNPspecific protein; PRP8 homolog; U5 snRNPspecific protein (220 kD), ortholog of S. cerevisiae Prp8p; apoptosisregulated protein 1; apoptosisregulated protein 2; p220; premRNAprocessingsplicing factor 8; precursor mRNA processing protein; splicing factor Prp8; premRNAprocessingsplicing fac…	GIGYF2, EFTUD2, ECD, EAPP, HDAC5, GCFC1, CD2BP2, Cdc5l, BCAS2, CCDC12, C9orf78, C20orf4, AQR, ABCA1, tat, SYF2, UBC, TSSC4, TTC27, TOP1, USP39, TFIP11, PPIL1, PRPF6, PRPF4, PRPF19, PPIE, PPIH, PRPF3, Prpf8, PRPF31, RNU12-2P, RNPS1, RNU11, SNRPD1, SNRPE, SNRNP200, SNRPB, SNRNP27, SNRPG, SNRPD3, SNRPD2, SNRNP40, SNW1, SERPINB2, RSRC1, RUVBL2, RUVBL1, SART1, SRRM1, MEPCE, LSM4, ZBTB7B, ZNHIT2, XAB2,…
Q92900	125578	65		2	0.05	0.02	UPF1	Regulator of nonsense transcripts 1	CG1559, DmUpf1, DmUpf1, Dmel\CG1559, UPF1, Upf1p, upf1, NORF1, rent1, wu:fi40f07, wu:fj48a01, zgc:55472, RENT1, FLJ43809, FLJ46894, HUPF1, KIAA0221, NORF1, RENT1, pNORF1, B430202H16Rik, NORF1, PNORF1, Rent1, Upflp, DDBDRAFT_0188175, DDBDRAFT_0233746, DDB_0188175, DDB_0233746	CG1559PA; Upf1PA; regulator of nonsense transcripts 1; regulator of nonsense transcripts 1like; ATPdependent helicase RENT1; UP Frameshift 1; delta helicase; nonsense mRNA reducing factor 1; regulator of nonsense transcripts 1; upframeshift mutation 1 homolog; upframeshift suppressor 1 homolog; yeast Upf1p homolog; ATPdependent helicase RENT1; Regulator of nonsense transcripts 1 (Nonsense mRNA re…	mlo3, BAT5, ATR, ATM, ACSS2, HIRA, for3, EXOSC10, EXOSC4, EXOSC2, HDAC5, GNPTG, UPF3B, UPF2, UPF3A, POLD1, PLEKHB2, POLR2A, NDRG1, NADSYN1, NAA38, PARN, PABPC1, RPRD2, rhp57, RHOXF2, DCP2, DCP1A, DOM3Z, cip2, cip1, XRN1, SLBP, SMG7, SMG1, SMG6, SMG5, SPAC20H4.02, STAU1, SPBP8B7.28c
Q15366	38955	62		3	0.08	0.07	PCBP2	Poly(rC)-binding protein 2	MGC55964, PCBP3, fb36h02, wu:fb36h02, zgc:55964, MGC79904, hnRNPE2, HNRPE2, MGC110998, hnRNPE2, MGC127996, AW412548, Hnrpx, MGC107004, alphaCP2	poly(rC)binding protein 2; PolyrCbinding protein 2; poly(rC)binding protein 2; poly(rC) binding protein 3; alphaCP2; heterogeneous nuclear ribonucleoprotein E2; heterogenous nuclear ribonucleoprotein E2; hnRNP E2; poly(rC)binding protein 2; heterogeneous nuclear ribonucleoprotein; CBP; CTBP; alphaCP2; heterogeneous nuclear ribonucleoprotein X; hnRNP X; poly(rC)binding protein 2; putative heteroge…	QKI, PTBP1, PRPF40A, KAT2A, MEPCE, PCBP1, PCBP2, PABPC1, POLR3H, YBX1, UBC, SRSF3, SRSF7, RUVBL1, RUVBL2, FLNA, H2AFX, HDAC5, HNRNPD, HNRNPL, HNRNPK, Aif1l, CSDA, CNBP, CDK9
Q9NTJ3	147775	57		10	0.09	0.05	SMC4	Structural maintenance of chromosomes protein 4	NV50105, NV_30441, hmm365234, cb788, chunp6901, fb99b10, smc4l1, wu:fb99b10, SMC4, xcapc, smc4l1, CAPC, SMC4L1, hCAPC, MGC140334, SMC4L1, 2500002A22Rik, C79747, SMC4, Smc4l1, MGC125078, Smc4l1, DDBDRAFT_0186952, DDBDRAFT_0219935, DDB_0186952, DDB_0219935	MC4 structural maintenance of chromosomes 4like 1; structural maintenance of chromosomes protein 4; (XCAPC); SMC protein 4; chromosome assembly protein XCAPC; chromosomeassociated protein C; structural maintenance of chromosomes protein 4; smc4 structural maintenance of chromosomes 4like 1; SMC4 structural maintenance of chromosomes 4like 1; condensin complex subunit; structural maintenance of ch…	YCG1, YCS4, DNMT3B, CSM1, MAS1, LEU2, PML1, NNF1, NNF2, NUF2, MYC, NAB2, NCAPD2, HDAC1, HEK2, GIM5, SCD6, SMT3, SMC3, SMC1, SLI15, smc2, BRN1, BIR1, CDC28, UBC, tat, TFC1, RPC40, RAD9, RFA3, RFA1
P17987	60819	55		6	0.05	0.11	TCP1	T-complex protein 1 subunit alpha	F1N21.8, CHUNP6875, fa13h08, wu:fa13h08, wu:fc95g06, tcp1a, CCTalpha, CCT1, CCTa, D6S230E, TCP1alpha, CCT, MGC133746, TRiC, AI528772, CCT, Cct1, Ccta, TRic, Tcp1, Tp63, ccpn, p63, CCTalpha, Tcp1, DDBDRAFT_0191065, DDBDRAFT_0191128, DDB_0191065, DDB_0191128, CCT1	Tcomplex protein 1 subunit alpha; cct1; tcomplex polypeptide 1; Tcomplex protein 1 subunit alpha; Tcomplex protein 1 subunit alphalike; Tcomplex protein 1; Tcomplex protein 1 subunit alpha; Tcomplex protein 1, alpha subunit; tailless complex polypeptide 1; CCTalpha; Tcomplex protein 1 subunit alpha; TCP1alpha; cytosolic chaperonin containing tcomplex polypeptide 1; Tcomplex protein 1 alpha subuni…	RPL37A, RPL43A, RPN1, RPN11, RPO41, RIO1, RFWD2, RIM8, RIM13, RIM21, RIM20, RIM101, PSD1, PPP2CB, PPP2CA, PRP40, PPH3, PPP2R2D, PPP2R2C, PPP2R4, PPP2R2A, PPP2R2B, PRK1, PPP4C, PWP1, RAD28, RCY1, RAD24, RPL11A, RPAP2, RPL16B, RPS26A, RPT5, LSM1, LST8, LSM7, MAL12, ICE2, IME2, IGBP1, HUA2, HTZ1, HSPA8, HST3, MIF2, MOG1, MOBKL3, KNS1, KRE1, LEM3, LGE1, CTK1, CSE4, CSE2, CTTNBP2, CRN1, CIN1, CIN2, DB…
P11021	72402	53		3	0.04	0.04	HSPA5	78 kDa glucose-regulated protein	cb865, fb60h09, fi36d04, wu:fb60h09, wu:fi36d04, zgc:55994, zgc:77606, BiP, MGC52648, grp78, hspa5a, GRP78, DKFZp459C013, GRP78, BIP, FLJ26106, GRP78, MIF2, BIP, GRP78, AL022860, AU019543, Bip, D2Wsu141e, D2Wsu17e, Grp78, Hsce70, SEZ7, Sez7, mBiP, BIP	78 kDa glucoseregulated protein; glucoseregulated protein, 78kDa; heat shock 70kDa protein 5 (glucoseregulated protein); 78 kDa glucoseregulated protein; GRP 78; GRP78; biP; heat shock 70 kDa protein 5; heavychain binding protein BiP; immunoglobulin heavy chainbinding protein; 78 kDa glucoseregulated protein; GRP78; biP; heat shock 70 kDa protein 5; immunoglobulin heavy chainbinding protein; 78 k…	Pias1, NDRG1, Myd88, POLR3H, PCSK7, MTNR1B, MTNR1A, NHLRC1, UBQLN4, UCHL5, TMEM62, TG, TMEM132A, SUMO4, STMN1, vpr, UBC, TSHR, Traf6, TADA2A, TCERG1, tat, F8, Fkbp7, F, GRIA1, H2AFX, HDAC5, HDAC6, HAX1, GRB2, HLA-C, ERP29, env, EPM2A, ERN1, gag, EIF2C4, EIF2AK3, DYRK2, A2M, CBL, CASP7, BCAR1, APC, APOB, AIRE, SNW1, SNCA, SIL1, SIRT1, SIRT3, Set, RUVBL2, SRC, SREBF2, SPG20, VWF, YWHAB, YY1, DNAJC1…
P11142	71082	53		3	0.04	0.06	HSPA8	Heat shock cognate 71 kDa protein	MGC55272, hsc70, wu:fb01g06, wu:fi48b06, HSP70, MGC53952, hsc54, hsc70, hsc71, hsp71, hsp73, hspa10, lap1, nip71, HSC70, DKFZp459D1928, HSC70, HSC54, HSC70, HSC71, HSP71, HSP73, HSPA10, LAP1, MGC131511, MGC29929, NIP71, HSPA10, Hsc70, MGC128130, 2410008N15Rik, Hsc70, Hsc71, Hsc73, Hsp73, Hspa10, MGC102007, MGC106514, MGC118485, Hsc70, MGC114311	heat shock 70 kDa protein 8; heat shock 70kDa protein 8; heat shock cognate 71 kDa protein; heat shock cognate 71kd protein; Heat shock cognate 70 kDa protein; heat shock cognate 71 kDa protein; heat shock 70 kDa protein 8; heat shock cognate 70; heat shock cognate 71 kDa protein; heat shock 70 kDa protein 8; heat shock cognate 71 kDa protein; LPSassociated protein 1; Nmyristoyltransferase inhibi…	CENPA, CDKN2A, CFTR, CDK11B, CDK4, CDK5RAP3, DNAJA3, DNAJC2, DNAJA1, DNAJC3, DGCR8, DNAJB1, DPP3, CITED1, COL7A1, CLTA, CYCS, CXCR4, Csf1r, env, ESR1, ERH, ERG, HNRNPD, HIST3H3, HGS, FANCC, FGFR3, FBP1, HDAC10, HCFC1, HDAC3, gag, GCH1, GAK, GPN1, GOT2, GPR37, Gja1, DYRK2, EIF2C4, EGFR, DYNLL1, MME, MEN1, MDM2, MAPT, LALBA, HSF1, HSPA1A, HTT, HSPA8, Hspb1, HSP90AA1, HSPBP1, HSPH1, Kdm2b, JAK2, IL1…
P17066	71440	51		6	0.09	0.07	HSPA6	Heat shock 70 kDa protein 6		heat shock 70 kDa protein 6like; heat shock 70 kDa protein 6; heat shock 70 kDa protein B'; heat shock 70kD protein 6 (HSP70B'); heat shock 70kD protein 4 *(humanHSPA6); heat shock protein 70like	MEPCE, DYRK2, gag, env, tat, vpr, UBC, RFWD2, RPAP3, CDK9
O95071	312352	50		6	0.01	0.02	UBR5	E3 ubiquitin-protein ligase UBR5	edd1, wu:fa16c12, EDD1, DD5, EDD, EDD1, FLJ11310, HYD, KIAA0896, MGC57263, 4432411E13Rik, AW549941, C77315, D030042K14, Edd, Edd1, mKIAA0896, Dd5, Rat100	E3 ubiquitin protein ligase, HECT domain containing, 1; E3 ubiquitinprotein ligase UBR5; e3 ubiquitinprotein ligase UBR5like; E3 ubiquitin protein ligase, HECT domain containing, 1; E3 identified by differential display; E3 ubiquitin protein ligase, HECT domain containing, 1; E3 ubiquitinprotein ligase UBR5; E3 ubiquitinprotein ligase, HECT domaincontaining 1; hHYD; hyperplastic discs protein hom…	FAF2, GSK3B, GTF2E2, DYRK2, UBXN7, UBXN1, Ubr5, USP49, UBC, TP53, TOPBP1, VPRBP, TCEA1, Bub1b, BUB1, SRC, SATB1, SNW1, SMAD2, WDR48, DDB1, Cep78, CEBPD, CIB1, RECQL5, MAPK1, MCRS1, MAPK3, MAGED1, KPNA2, KPNA1, KPNB1, KATNA1, PAIP1, PAIP2, PMS2, PMS1, PGR, NCOA2
P29144	139745	50		5	0.05	0.04	TPP2	Tripeptidyl-peptidase 2	T13K14.10, T13K14_10, TRIPEPTIDYL PEPTIDASE II, MGC83244, DKFZp468E2313, FLJ40359, TPP2, MGC157323, TPP2, TPP2, TppII, TPP2	tripeptidylpeptidase 2like; tripeptidylpeptidase 2; TPPII; tripeptidyl aminopeptidase; tripeptidylpeptidase 2; tripeptidylpeptidase II	TPP2
P62701	29807	50		1	0.11	0.03	RPS4X	40S ribosomal protein S4, X isoform	wu:fa91h09, zgc:92076, MGC132392, ccg2, dxs306, rps4, scar, scr10, MGC76320, MGC89809, ccg2, dxs306, rps4, scar, scr10, RPS4, CCG2, DXS306, FLJ40595, RPS4, SCAR, SCR10, RPS4Y2, MGC127573, RPS4Y1, RPS4Y2, MGC102174, MGC118104, Rps4, Rps41, MGC105788	40S ribosomal protein S4, X isoform; 40S ribosomal protein S4; 40S ribosomal protein S4, X isoform; cell cycle gene 2; ribosomal protein S4X isoform; single copy abundant mRNA protein; singlecopy abundant mRNA; ribosomal protein S4, Ylinked 2; ribosomal protein S4 Xlinked; ribosomal protein S4, Ylinked 1; ribosomal protein S4, Ylinked 2; 40S ribosomal protein S4, X isoform; OTTMUSP00000019879	NEDD8, NOP56, DCC, CDK9, UBC, RUVBL2, ESR1, HDAC5, HNRNPH3, ARPC3, MEPCE, MCM2
O95347	136085	49		15	0.07	0.09	SMC2	Structural maintenance of chromosomes protein 2	ATCAPE1, ATSMC4, MMI9.19, MMI9_19, STRUCTURAL MAINTENANCE OF CHROMOSOMES 2, TITAN 3, TTN3, CG10212, DmSMC2, Dmel\CG10212, dSMC2, NV16095, SMC2L1, fb92e05, wu:fb92e05, zeh1628, zgc:55326, SMC2, xcape, SCII, SMC2, SMC2L1, SMC2L1, CAPE, CAPE, FLJ10093, SMC2L1, hCAPE, 5730502P04Rik, AI255214, AW545314, CAPE, CAPE, Fin16, SMC2, Smc2l1, CAPE, CAPE, Smc2l1, DDBDRAFT_0218608, DDBDRAFT_0219933, DDB_021860…	CG10212PA; SMC2PA; (XCAPE); SMC protein 2; chromosome assembly protein XCAPE; chromosomeassociated protein E; structural maintenance of chromosomes protein 2; SMC protein 2; SMC2 structural maintenance of chromosomes 2like 1; chromosome scaffold protein ScII; structural maintenance of chromosomes protein 2; structural maintenance of chromosomes protein 2like; structural maintenance of chromosomes…	SMC1, SMC3, SLK19, SMC6, SKP1, SMC4, SMT3, SGO1, SSB1, SSA1, SRS2, SSD1, RTT103, RTC4, SAC7, SPT5, SPC29, CTF4, Creb3l4, CSM1, CSM3, Crem, CIN8, DNMT3B, IRC15, KAR5, KAR3, MAD1, MAD3, LRS4, LIG4, tat, STI1, TOP1, TOF2, TID3, ULP2, Golgin84, FOB1, HIS2, CASP4, BIR1, BRE1, BRF1, BRN1, Bet3, BUB1, CDC15, ASE1, YCS4, YDJ1, YCG1, YGR251W, RAD52, RAD50, RPC82, PTP4A3, PAP2, MRPL1, NCAPD2, NAB2, MYC, NU…
P49368	61066	49		1	0.05	0.02	CCT3	T-complex protein 1 subunit gamma	chunp6930, wu:fb13f04, wu:fb52a02, wu:fj48b06, MGC52575, MGC76259, DKFZp459K2438, CCTgamma, CCTG, PIG48, TCP1gamma, TRIC5, AL024092, Cctg, Tcp1rs3, TriCP5, MGC72950, DDBDRAFT_0204641, DDBDRAFT_0233990, DDB_0204641, DDB_0233990, BIN2, TCP3	Tcomplex protein 1 subunit gamma; no tectal neuron; ntn; subunit 3; CCTgamma; Tcomplex protein 1 subunit gamma; TCP1gamma; OTTHUMP00000025736; Tcomplex protein 1 subunit gamma; Tcomplex protein 1, gamma subunit; TCP1 (tcomplex1) ring complex, polypeptide 5; hTRiC5; CCTgamma; Tcomplex protein 1 subunit gamma; Tcomplex protein 1, gamma subunit (TCP1gamma) (CCTgamma); TCP1gamma; chaperonincontaining…	YKU80, YKE2, WDR77, YDL156W, XRCC6, WTM1, WDR82, YCF1, YNL155W, YOR356W, YRR1, STK24, SWI3, STRN, STRN3, TID3, TCP1, TAF5, VAR1, VHL, VID27, UBP3, UBI4, UBC, TUB2, UBP8, UTP7, IGBP1, MOH1, MNN1, MOBKL3, IRC10, HSH155, HSP60, HSPA8, LSG1, Mapk13, MAPK6, CSH1, CSE4, CTTNBP2, CDK9, CDH1, DPH1, DOP1, COX15, SOF1, SLA2, SMT3, SPBP8B7.28c, SPC34, SPT7, SPT8, SPB4, SHS1, SIT4, SEY1, SET1, RTT102, RSR1, …
O43448	44155	43		2	0.07	0.01	KCNAB3	Voltage-gated potassium channel subunit beta-3	akr6a9, kcna3.1b, kcna3b, kcnb4A, kvbeta3, kvbb, kvb4, xKvbeta4, MGC146648, akr6a9, kcna3.1b, kcna3b, kvbeta3, AKR6A9, KCNA3.1B, KCNA3B, KVBETA3, MGC116886, MGC154963, C330022D06Rik, Kcnab4, mKv(beta)4	Voltagegated potassium channel subunit beta3; potassium channel beta 4 subunit; potassium voltage gated channel, shaker related subfamily, beta member 3; voltagegated potassium channel subunit beta3like; K(+) channel subunit beta3; K+ channel beta3 subunit; potassium channel, voltagedependent, beta3 subunit; voltagegated potassium channel subunit beta3; voltagegated potassium channel subunit beta…
P06748	32726	43		2	0.10	0.03	NPM1	Nucleophosmin	sb:cb487, B23, MGC53901, MGC75688, b23, npm, numatrin, NO38, DKFZp469O2211, B23, MGC104254, NPM, MGC127254, B23, MGC102162, MGC107291, NO38, Npm, B23NP, MGC108517	nucleophosmin; NPM; nucleolar phosphoprotein B23; nucleolar protein NO38; nucleophosmin; nucleoplasmin; numatrin; nucleophosmin 1; nucleoplasmin; NPM; nucleolar phosphoprotein B23; nucleolar protein NO38; nucleophosmin; numatrin; nucleolar protein NO38; nucleophosmin; nucleophosmin/nucleoplasmin family, member 1; numatrin; NPM; nucleophosmin; nucleophosmin; nucleophosmin 1; OTTMUSP00000005572; nu…	CSDA, CTNNBL1, CTCF, DDX21, Dffb, DOT1L, Cdkn2a, CDK2, CENPF, CDKN1A, CDT1, CENPA, CDK5RAP3, CDK1, RPGR, PPID, rev, RARA, RRP1B, SWAP70, TP53, TOP1, Trp53, TFAP2A, USP36, USF2, tat, TCERG1, UBC, LYAR, MDM2, IRS1, YWHAQ, YY1, ZNF668, XPO1, YBX1, ARF1, BARD1, CDC14A, CD4, AKT1, ALK, BRCA1, ACACA, AFF1, CASKIN1, EIF2AK2, DYRK2, HIST2H2AC, HIST1H4A, HMGA2, HIST3H3, HNRNPM, HMGA1, HIST1H1A, HIST1H3A, …
Q8WZ74	183332	41		2	0.02	0.01	CTTNBP2	Cortactin-binding protein 2	fj55a11, si:dkey270i2.3, wu:fj55a11, CORTBP2, C7orf8, CORTBP2, FLJ34229, KIAA1758, MGC104579, Orf4, 3010022N24Rik, 4732477G22Rik, 6430526E05, 9130022E09Rik, AU040881, Cortbp2, ORF4, mKIAA1758, Cbp90, Cortbp2	cortactinbinding protein 2; OTTHUMP00000196639; cortactinbinding protein 2; OTTMUSP00000028739; OTTMUSP00000028740; cortactinbinding protein 2; brain specific cortactinbinding protein CBP90; cortactinbinding protein 2	MOBKL3, CCT8, CCT3, CCT5, CCT6A, CCT2, ZRANB1, TCP1, STRN, STRN3, STK24, STRN4, MST4, PDCD10, PPP2CB, PPP2R1A, PPP2CA, FAM40B, FAM40A, CTTNBP2NL, CTTN
Q92973	103771	41		5	0.03	0.04	TNPO1	Transportin-1	NV12765, ipo2, kpnb2, mip, mip1, trn, DKFZp469O204, KPNB2, MGC127455, TRN, AU021749, D13Ertd688e, IPO2, Kpnb2, MIP, MIP1, TRN	transportin1; M9 region interaction protein; OTTHUMP00000222024; importin 2; importin beta 2; importin beta2; karyopherin (importin) beta 2; karyopherin beta2; transportin1; transportin1like; importin beta2; karyopherin (importin) beta 2; karyopherin beta2; transportin1; OTTMUSP00000029847; importin beta2; karyopherin (importin) beta 2; karyopherin beta2; transportin1	PABPN1, nup160, nup50, NUP214, NXF1, NUP98, nup85, NUP153, ranbp2, RAN, rev, RGPD5, RPS7, RPL5, RPL23A, SRP19, TNPO1, vpr, UBC, tat, TCEA2, MME, Lmna, cetn1, HDAC5, ELAVL1, gag-pol, gag, HIST2H2BE, HNRNPD, HIST3H3, HNRNPA1, ahctf1, CD4
O43150		40		2	0.03	0	ASAP2	Arf-GAP with SH3 domain, ANK repeat and PH domain-containing protein 2	MGC83760, ddef2, DDEF2, AMAP2, CENTB3, DDEF2, FLJ42910, KIAA0400, PAG3, PAP, Papalpha, SHAG1, Ddef2, Gm1523, Gm592, MGC90837	arfGAP with SH3 domain, ANK repeat and PH domaincontaining protein 1like; arfGAP with SH3 domain, ANK repeat and PH domaincontaining protein 2like; development and differentiation enhancing factor 2; development and differentiationenhancing factor 2; PYK2 C terminusassociated protein; arfGAP with SH3 domain, ANK repeat and PH domaincontaining protein 2; centaurin, beta 3; development and differen…	GRB2, ITSN1, SRC, SH3KBP1, TBRG4, PACSIN3, PTK2B, PXN, RAN, Reps2, BIN1, ARF1, ARF5, ARF6
P53675	189020	40		4	0.02	0.02	CLTCL1	Clathrin heavy chain 2	CHC22, CLH22, CLTCL, CLTD, FLJ36032	clathrin, heavy polypeptidelike 1; clathrin heavy chain 2like; CLH22; Clathrin, heavy polypeptide D; clathrin heavy chain 2; clathrin heavy chain on chromosome 22; clathrin, heavy polypeptidelike 1	PICALM, EGFR, SNX5
Q8IVM0		39		2	0.09	0.02	CCDC50	Coiled-coil domain-containing protein 50	ymer, C3orf6, DFNA44, YMER, MGC133563, 2610529H08Rik, 5730448P06Rik, AW048328, AW546090, C3orf6, D16Bwg1543e, C3orf6h, c3orf6	coiledcoil domaincontaining protein 50; Ymer protein; coiledcoil domaincontaining protein 50; protein Ymer; OTTMUSP00000027556; OTTMUSP00000027648; OTTMUSP00000027649; OTTMUSP00000027650; coiledcoil domaincontaining protein 50; protein Ymer; coiledcoil domaincontaining protein 50; protein Ymer; putative C3orf6 protein homolog	UBC, EGFR, RPS3A
P81605	11391	38		2	0.29	0.1	DCD	Dermcidin	AIDD, DCD1, DSEP, HCAP, MGC71930, PIF, CMS3030, SCH35.46, AGR_C_764, LA0072, Cgl2848, paxA, dus, paxA, dut, SSO_2118, CLA0392, CTA0042, TBFG_00318, COXBU7E912_0313, cu1837, xccb100_1591, ECK2059, JW2050, dus, paxA, WP1251, E2348_C_2207	diffusible survival/evasion peptide; preproteolysin; proteolysis inducing factor; survival promoting peptide; deoxycytidine triphosphate deaminase; Dcd	VDAC1, UBC, SUMO2, CD2BP2, CDC42BPB, FAM107A, EIF2B1, RAD51L3
P41252	145718	37		5	0.07	0.03	IARS	Isoleucine--tRNA ligase, cytoplasmic	fi46h05, wu:fi46h05, zgc:63790, MGC68929, FLJ20736, IARS1, ILERS, ILRS, IRS, PRO0785, 2510016L12Rik, AI327140, AU044614, E430001P04Rik, ILRS, Iarsl	isoleucyltRNA synthetase, cytoplasmic; isoleucinetRNA synthetase; isoleucyltRNA synthetase, cytoplasmiclike; isoleucine tRNA ligase 1, cytoplasmic; isoleucinetRNA ligase; isoleucyltRNA synthetase, cytoplasmic; isoleucine tRNA synthetase; isoleucyltRNA synthetase, cytoplasmic; isoleucine tRNA synthetase; IRS; ileRS; isoleucinetRNA ligase; isoleucyltRNA synthetase, cytoplasmic; isoleucine tRNA synt…	TRAF6, TSC22D1, UBC, USP19, VHL, MCC, MAGED1, HDAC5, GSTK1, EPRS, GARS, SGK1, SNCA, BCAR3, AKTIP, AIMP2, AR
Q6ZU35	137248	37		3	0.02	0.01	KIAA1211	Uncharacterized protein KIAA1211	DKFZp564H1363	OTTHUMP00000218888; hypothetical protein LOC57482
P35580	229827	35		17	0.01	0.06	MYH10	Myosin-10	fc46h07, fy19d11, si:dz150i12.3, wu:fc46h07, wu:fy19d11, nmmhcb, DKFZp459G2125, MGC134913, MGC134914, NMMHCB, 5730504C04Rik, 9330167F11Rik, Fltn, MGC115764, Myhn2, Myhn2, NMHC IIB, NMHCB, NMHCIIB, NMMHC IIb, NMMHCB, NMMHCIIB, SMemb, mKIAA3005, MCHB, NMMHCB, SMemb	myosin10; nonmuscle myosin heavy chain B; nonmuscle myosin heavy chain b; myosin, heavy polypeptide 10, nonmuscle; myosin10; nonmuscle myosin II heavy chainB; nonmuscle myosin heavy chain; myosin10like; myosin, heavy polypeptide 10, nonmuscle; NMMHC IIb; NMMHCB; NMMHCIIB; OTTHUMP00000165799; cellular myosin heavy chain, type B type B; myosin heavy chain 10; myosin heavy chain, nonmuscle IIb; myos…	PRKAB1, PPP2CB, TNFRSF10D, TERF2, USP45, IKBKE, MCC, MARK4, YWHAE, YWHAG, gag-pol, SNCA, S100A4, BCAP31, APC, PBX1, PAK2, MYH9
P35749	228054	35		7	0.01	0.01	MYH11	Myosin-11	DKFZp468I092, AAT4, DKFZp686D10126, DKFZp686D19237, FAA4, FLJ35232, MGC126726, MGC32963, SMHC, SMMHC, MGC137876, AV071570, SM1, SM2, smMHC	smooth muscle myosin heavy chain 11like; Myosin11; myosin, heavy polypeptide 11, smooth muscle; MHC; myosin heavy chain 11; myosin heavy chain, gizzard smooth muscle; myosin, heavy polypeptide 11, smooth muscle; myosin11; myosin11like; myosin heavy chain 11; myosin heavy chain, smooth muscle isoform; myosin, heavy polypeptide 11, smooth muscle; myosin11; myosin11; SMMHC; myosin heavy chain 11; my…	YWHAQ, DAXX, MAPKAPK5, APC, gag-pol, GRB2, SLX1B
P55060	111145	34		8	0.06	0.06	CSE1L	Exportin-2	cas, MGC84554, xpo2, cas, cse1, exportin2, xpo2, DKFZp459E1929, Exportin2, XPO2, CAS, CSE1, MGC117283, MGC130036, MGC130037, XPO2, Exportin2, XPO2, 2610100P18Rik, AA407533, Capts, Cas, Xpo2	bao; baobab; cellular apoptosis susceptibilit; cellular apoptosis susceptibility; chromosome segregation 1like protein; exp2; exportin2; importinalpha reexporter; chromosome segregation 1like protein; exp2; exportin 2; exportin2; importinalpha reexporter; exportin 2; CSE1 chromosome segregation 1like protein; exportin2like; chromosome segregation 1like protein; exp2; exportin2; importinalpha reex…	YWHAG, YWHAQ, RPL22, PPP5C, RAN, MAPK6, KPNA4, KPNA1, KPNA6, kpna2, KPNB1, HDAC5, HNRNPL, CDH1, STAT1, TMEM62, UBC, USP19, MYC
Q6NXT2	15318	34		3	0.21	0.05	H3F3C	Histone H3.3C	fj58b09, wu:fj58b09, zgc:64222, H3IX, H3X, H3.3B, H3F3B, Gm14384, OTTMUSG00000016509	H3 histone, family 3like; H3 histone, family 3B (H3.3B); H3.3A/B; histone H3 class II; histone H3.3; histone H3like; histone H3.3C; histone H3.3C
P52732	120111	33		11	0.05	0.07	KIF11	Kinesin-like protein KIF11	cb1, chunp6874, knsl1, sb:cb1, Cos2, Costal2, eg5, hksp, knsl1, trip5, EG5, HKSP, KNSL1, TRIP5, Eg5, Kif8, Kifl1, Knsl1, Knsl1, DDBDRAFT_0189194, DDBDRAFT_0201556, DDB_0189194, DDB_0201556	kinesinlike protein 1; kinesinlike protein KIF11; kinesinlike 1; kinesinlike protein KIF11; kinesinlike protein KIF11; kinesinlike protein KIF11like; TRinteracting protein 5; TRIP5; kinesinlike 1; kinesinlike protein 1; kinesinlike protein KIF11; kinesinlike spindle protein HKSP; kinesinrelated motor protein Eg5; thyroid receptor interacting protein 5; thyroid receptorinteracting protein 5; kines…	MEPCE, KIF11, KAT2B, DCTN1, CDK1, NCOR1, MYSM1, RPAP1, TNFAIP3, Thrb
Q9UIF8	242078	33		6	0.01	0.02	BAZ2B	Bromodomain adjacent to zinc finger domain protein 2B	DKFZp434H071, DKFZp762I0516, FLJ45644, WALp4, 5830435C13Rik, BC053917, D2Ertd794e	bromodomain adjacent to zinc finger domain protein 2B; extracellular matrix protein F22; OTTHUMP00000162898; bromodomain adjacent to zinc finger domain protein 2B; hWALp4; bromodomain adjacent to zinc finger domain protein 2Blike; OTTMUSP00000013785; bromodomain adjacent to zinc finger domain protein 2B	CTBP2
P50991	58401	31		2	0.05	0.02	CCT4	T-complex protein 1 subunit delta	MGC65789, zgc:65789, zgc:77192, MGC82994, MGC89275, DKFZp459D1424, CCTDELTA, Cctd, MGC126164, MGC126165, SRB, MGC134500, 2610204B21Rik, A45, C78323, Cctd, cctd, DDBDRAFT_0191663, DDBDRAFT_0233993, DDB_0191663, DDB_0233993, ANC2, TCP4	Tcomplex protein 1 subunit delta; Tcomplex protein 1 delta subunit; Tcomplex protein 1 subunit delta; Tcomplex protein 1 subunit deltalike; CCTdelta; Tcomplex protein 1 subunit delta; TCP1delta; Tcomplex protein 1 subunit delta; TCP1delta; chaperonin containing tcomplex polypeptide 1, delta subunit; stimulator of TAR RNAbinding; CCTdelta; OTTMUSP00000005437; T complex protein 1, delta; Tcomplex p…	PLP2, NOC3, PIL1, PHO4, MUT11, MYC, NAB2, MRP8, SSF2, slm9, SIT4, SLC1, SDA1, SPB4, SPBP8B7.28c, SET1, SIN3, Mapk13, IGBP1, MEPCE, LSG1, LSP1, MAE1, LST8, HSP82, YVH1, WDR16, UTP9, STRN3, STK24, STRN, UBI4, UBC, Tuba1a, UBP3, tat, TCP1, TAF5, CMK2, CMK1, DBP8, DEF1, DED81, CSE4, cdt2, CDK9, RPL17A, RPL16B, RPL11A, RLP7, RFWD2, RPL35A, RPL42A, RPL6A, RPL43A, RPN11, RPN10, RPL37A, RPL41A, PPS1, PPP…
Q8IX12	133423	31		6	0.05	0.03	CCAR1	Cell division cycle and apoptosis regulator protein 1	MGC81663, KIAA1967, MGC44628, RP11437A18.1, CARP1, 2610511G16Rik, 9430036H15Rik, Carp1, MGC90759, RGD1560358	cell division cycle and apoptosis regulator protein 1; cellcycle and apoptosis regulatory protein 1; cell division cycle and apoptosis regulator protein 1like; cell cycle and apoptosis regulatory protein 1; cell division cycle and apoptosis regulator protein 1; death inducer with SAP domain; cell cycle and apoptosis regulatory protein 1; cell division cycle and apoptosis regulator protein 1; CARP…	CASP10, SFN, TP53, UBC, MDM2, Kif23, FYCO1, YWHAQ
Q9NYU2	177819	31		2	0.02	0.01	UGGT1	UDP-glucose:glycoprotein glucosyltransferase 1	MGC84395, ugcgl1, uggt2, ugcgl1, uggt2, UGCGL1, DKFZp469D1817, DKFZp469M184, UGCGL1, FLJ21763, FLJ23671, FLJ23796, HUGT1, UGCGL1, UGT1, 0910001L17Rik, A930007H10Rik, AA589501, AI414429, AI448372, C820010P03Rik, GT, UGT1, Ugcgl1, UGT1, Ugcgl1, Uggt, rUGT1	UDPglucose glycoprotein glucosyltransferase 2; UDPglucose:glycoprotein glucosyltransferase 1like; UDPglucose ceramide glucosyltransferaselike 1; UDPGlc:glycoprotein glucosyltransferase; UDPglucose ceramide glucosyltransferaselike 1; UDPglucose:glycoprotein glucosyltransferase 1; UDPGlc:glycoprotein glucosyltransferase; UDPglucose ceramide glucosyltransferaselike 1; UDPglucose:glycoprotein glucosy…	SUSD2, TNFRSF14, SEP15, CD40, WISP1, HLA-A, CHST12
Q9P2J5	135577	31		5	0.02	0.03	LARS	Leucine--tRNA ligase, cytoplasmic	cb667, wu:fb36b12, MGC82093, MGC97760, DKFZp459F1727, FLJ10595, FLJ21788, HSPC192, KIAA1352, LARS1, LEURS, LEUS, LRS, PIG44, RNTLS, hr025Cl, MGC143255, 2310045K21Rik, 3110009L02Rik, AW536573, mKIAA1352, MGC105585	leucyltRNA synthetase, cytoplasmiclike; cytosolic leucyltRNA synthetase; LeucyltRNA synthetase, cytoplasmic; leuRS; leucinetRNA ligase; OTTHUMP00000223913; cytoplasmic leucyltRNA synthetase; cytosolic leucyltRNA synthetase; leucine tRNA ligase 1, cytoplasmic; leucine translase; leucinetRNA ligase; leucinetRNA ligase; leucyltRNA synthetase, cytoplasmic; proliferationinducing gene 44; leucyltRNA sy…	DDA1, HDAC5, EEF1G, GBAS, C12orf44, IKBKE
P51784		30		2	0.03	0	USP11	Ubiquitin carboxyl-terminal hydrolase 11	DKFZp459L098, UHX1, 6230415D12Rik, KIAA4085, MGC6649, mKIAA4085, MGC105909, Uhx1	OTTHUMP00000023205; deubiquitinating enzyme 11; ubiquitin carboxylterminal hydrolase 11; ubiquitin carboxylterminal hydrolase, Xlinked; ubiquitin thioesterase 11; ubiquitin thiolesterase 11; ubiquitinspecific processing protease 11; ubiquitinspecificprocessing protease 11; deubiquitinating enzyme 11; mucin; ubiquitin carboxylterminal hydrolase 11; ubiquitin thioesterase 11; ubiquitin thiolesteras…	USP4, USP11, USP15, USP7, TP53, TRIP12, TBL3, TCEAL4, TCEAL2, TCEAL1, STK11, RING1, RELB, RANBP9, RAE1, RAD50, RNF2, FBXO45, FARSA, GIGYF2, EIF4B, GTSE1, WRNIP1, XIAP, WBP5, ZNF24, SPRYD3, SSX2IP, SEC61A1, SIPA1L1, SETDB1, POLR1C, PKN2, POLR2E, POLR1A, POLR1B, OSBPL10, NUP153, OSBPL9, NET1, MRE11A, MPHOSPH9, PCGF2, OTUD5, OTUD1, PGAM5, PIK3C3, MYO6, MYCBP2, BMI1, BUB3, BRCA2, ATAD3B, BAT2L1, ATG4…
Q9BRR9	83892	30		3	0.04	0.01	ARHGAP9	Rho GTPase-activating protein 9	10C, FLJ16525, MGC1295, RGL1, AU043488, MGC37568, MGC125000	rho GTPaseactivating protein 9like; OTTHUMP00000196433; rho GTPaseactivating protein 9; rhotype GTPaseactivating protein 9; rho GTPaseactivating protein 9	RBPMS, SMAD9
P13611	374585	29		3	0.01	0%*	VCAN	Versican core protein	Xversican, Xversican, cspg2, ervr, pgm, wgn, wgn1, PGM, CSPG2, CSPG2, DKFZp686K06110, ERVR, GHAP, PGM, WGN, WGN1, 5430420N07Rik, 9430051N09, Cspg2, DPEAAE, NG2, PGM, PGM(V0), PGM(V1), hdf	chondroitin sulfate proteoglycan 2; chondroitin sulfate proteoglycan 2; chondroitin sulfate proteoglycan core protein 2; large fibroblast proteoglycan; proteoglycan; versican core protein; chondroitin sulfate proteoglycan 2 (versican); versican core proteinlike; OTTHUMP00000222355; chondroitin sulfate proteoglycan 2; chondroitin sulfate proteoglycan core protein 2; glial hyaluronatebinding protei…	CXCL12, CXCR3, CXCL10, SELL, SELPLG, SELP, XCL1, VCAN, TNR, PLA2G2A, PF4, CCL21, CCL20, CCL8, CCL5, CCL2, ACAN, ADAMTS1, CD44, ITGB1, ITGA4, FBN1, FBLN1, FBLN2, HAPLN1
Q86U86	194080	28		4	0.02	0.01	PBRM1	Protein polybromo-1	pb1, BAF180, MGC156155, MGC156156, PB1, 2610016F04Rik, AI507524, BAF180, Pb1, RGD1565549	glutamate receptor interacting protein 2; polybromo 1 protein; protein polybromo1; BRG1associated factor 180; OTTHUMP00000202149; OTTHUMP00000202150; OTTHUMP00000202151; OTTHUMP00000202153; OTTHUMP00000202163; hPB1; polybromo1D; protein polybromo1; protein polybromo1like; 2310032M22Rik; BRG1associated factor 180; OTTMUSP00000028229; OTTMUSP00000028231; OTTMUSP00000028232; OTTMUSP00000028234; OTTM…	tat, CHD7, SMARCE1, Smarca2, SMARCA4, SMARCC1, SMARCD1, SMARCC2, SMARCB1, PBRM1, Nanog, PTS, Kdm4b, Kdm4a, Kdm4c, ARID1A, ARID2, ACTL6A, Bcl7b, Esrrb, HIST1H4A, HIST2H2BE, HIST2H2AC, HIST1H3A
Q8ND83		28		2	0.05	0.02	SLAIN1	SLAIN motif-containing protein 1	DKFZp459O1445, C13orf32, FLJ30046, MGC131899, 9630044O09Rik, AA675320, AW742596	SLAIN motifcontaining protein 1; OTTHUMP00000018528; OTTHUMP00000018529; OTTHUMP00000018531; OTTHUMP00000215095; OTTHUMP00000215097; SLAIN motifcontaining protein 1; SLAIN motif family, member 1 Blike
Q99613	105962	28		4	0.03	0.02	EIF3C	Eukaryotic translation initiation factor 3 subunit C	ATEIF3C1, ATTIF3C1, EIF3C1, EUKARYOTIC TRANSLATION INITIATION FACTOR 3 SUBUNIT 8, EUKARYOTIC TRANSLATION INITIATION FACTOR 3C, TIF3C1, eIF3S8, eif3s8, fi37c04, wu:fb34a08, wu:fi37c04, zgc:66128, MGC114671, eif3p110, eif3s8, MGC75608, eif3p110, eif3s8, EIF3CL, EIF3S8, EIF3S8, DKFZp469E0123, EIF3S8, EIF3CL, EIF3S8, FLJ53378, FLJ54400, FLJ54404, FLJ55450, FLJ55750, FLJ78287, MGC189737, MGC189744, eI…	Eukaryotic translation initiation factor 3 subunit 8; eukaryotic translation initiation factor 3 subunit C; eukaryotic translation initiation factor 3 subunit 8; eukaryotic translation initiation factor 3 subunit C; eukaryotic translation initiation factor 3, subunit 8, 110kDa; Eukaryotic translation initiation factor 3 subunit C; eukaryotic translation initiation factor 3 subunit C; eukaryotic t…	EIF3J, EIF1AX, EIF6, Eif3a, EIF3E, EIF3B, EIF3K, EIF3G, EIF3H, EIF3F, HDAC5, FZR2, FUS6, RPTOR, RPS6KB1, Itsn2, KRP2, CHAF1A, COP9, CYC3B, CD4, AT2G18290, AAGAB, SNIP1, SMAD9, TADA2A, USP20, USP3, UBC, TIF3B1, TIF3H1, MTOR, NDUFA4L2
Q9H853	27819	28		4	0.11	0.1	TUBA4B	Putative tubulin-like protein alpha-4B	MGC80080, mec12, tuba4, MGC69264, tuba, tuba1, tuba4, FLJ13940, TUBA4	alpha tubulin; alphatubulin; alpha tubulin; alphatubulin; tubulin alpha chain; tubulin, alpha 1 (testis specific); putative tubulinlike protein alpha4B
Q9Y678	98967	28		6	0.03	0.03	COPG1	Coatomer subunit gamma-1
O43491	113032	27		1	0.03	0.01	EPB41L2	Band 4.1-like protein 2	DKFZp459F2232, 4.1G, DKFZp781D1972, DKFZp781H1755	band 4.1like protein 2like; band 4.1like protein 2; 4.1G; OTTHUMP00000017197; band 4.1like protein 2; erythrocyte membrane protein band 4.1 likeprotein 2; generally expressed protein 4.1	ADORA1, ACTA1, SPTAN1, GRIA1, FKBP2, NUMA1, YWHAQ, YWHAG, YWHAH, YWHAZ, DRD1, DRD3
P30876	135236	27		5	0.02	0.04	POLR2B	DNA-directed RNA polymerase II subunit RPB2	zgc:109952, MGC68569, POL2RB, RPB2, hRPB140, hsRPB2, MGC157298, MGC47046, Pol2rb, Rpb140, Rpb2	DNAdirected RNA polymerase II subunit RPB2; DNAdirected RNA polymerase II subunit RPB2like; DNA directed RNA polymerase II polypeptide B; DNA directed RNA polymerase II 140 kDa polypeptide, RNA polymerase II subunit 2, RNA polymerase II second largest subunit; DNAdirected RNA polymerase II 140 kDa polypeptide; DNAdirected RNA polymerase II subunit B; DNAdirected RNA polymerase II subunit RPB2; OT…	RUVBL2, BTF3, AIRE, SUB1, UBC, vpr, tat, TCEA1, TADA2A, CTDP1, env, Esrrb, Ewsr1, GTF2F1, GTF2F2, GPN1, MYC, NEDD4, POLR2E, POLR2L, POLR2K, POLR2D, POLR2C, POLR2A, POLR2G, POLR2H, POLR2J, Nfe2, MEN1, LZTR1, KDM1A, ITCH, INTS3, INTS6, INTS5, IKBKG, INTS1, MED29, MED9, MED19, MED10, MED28, MED26, ZSCAN1, Zfp275, WDR82, WWOX, ZC3H13, RECQL5, RPAP1, RPAP2, RPAP3
Q16650	74520	27		2	0.04	0.01	TBR1	T-box brain protein 1	MGC145853, tes56, xtbr1, MGC141978, TES56	brain, 1; Tbox brain protein 1like; OTTHUMP00000204563; OTTHUMP00000204564; Tbox brain protein 1; Tbrain1; TBR1; Tbox brain protein 1; OTTMUSP00000014072; Tbox brain protein 1; Tbrain1; TBR1; TES56; Tbox brain gene 1; Tbox brain protein 1; Tbox, brain, 1	TSPYL2, CASK
Q562F6		27		3	0.02	N/A	SGOL2	Shugoshin-like 2	FLJ25211, MGC129665, SGO2, TRIPIN, 1110007N04Rik, 4932411A20Rik, 5730576N04Rik, AU018846, AV008062, D1Ertd8e, Tripin	shugoshinlike 2like; shugoshin2; shugoshinlike 2; shugoshinlike 2; OTTMUSP00000024449; sgo2; shugoshin2; shugoshinlike 2	RSL1D1, PPP2CB, PPP2R1A, PPP2CA, PPP2R5A, PPP2R1B, PPP2R5E, NOP2, MYBBP1A, TUSC2, GNL3, SET, SGOL2, CDCA8, DDX21, DHX30
P02810	17006	26		5	0.19	5%*	PRH1	Salivary acidic proline-rich phosphoprotein 1/2	PP1, ZmPP1, MGC74956, Pa, Atype, MP2, Prp	CL2394_1; U3primeP.P; gnp_AI948384b; gpm118b; protein phosphatase1; serine/threonineprotein phosphatase PP1; std603044D07; umc202; umc202(prh); umc202(prp); prolinerich protein HaeIII subfamily 1; prolinerich protein MP2; prolinerich salivary protein
Q12888	215495	26		2	0.01	0	TP53BP1	Tumor suppressor p53-binding protein 1	wu:fc50a09, wu:fj67d04, 53bp1, 53BP1, FLJ41424, MGC138366, p202, MGC160112, Trp53bp1	p53binding protein 1; tumor suppressor p53binding protein 1like; tumor suppressor p53binding protein 1; tumor protein p53 binding protein, 1; p53binding protein 1; p53BP1; tumor protein 53binding protein, 1; tumor protein p53binding protein, 1; tumor suppressor p53binding protein 1; tumor protein p53 binding protein 1 (predicted), 3 prime; tumor protein p53 binding protein 1 (predicted), 5 prime;…	EP300, HDAC4, H2afx, E2F1, DYNLL1, HIST2H4A, ATM, BLM, BRCA1, RELA, RAD18, Rb1, RNF168, RPA2, RNF8, RPA1, IFI16, MCPH1, MDC1, CRB2, DCLRE1C, DCLRE1A, CHEK1, CHEK2, Trp53, TP53, TP53I3, USP28, vpr, UBE2I, TFDP1, SUMO2, PAXIP1, NEK1, NFKB1, PIAS4, SETD8
Q5T9A4	73098	26		3	0.04	0.02	ATAD3B	ATPase family AAA domain-containing protein 3B	MGC77371, zgc:77371, AAATOB3, KIAA1273, TOB3, ATAD3A	ATPase family AAA domaincontaining protein 3; AAAATPase TOB3; ATPase family AAA domaincontaining protein 3B; ATPase family, AAA domain containing 3A	MLH1, ICT1, Spag5, USP20, USP11, EIF2C3, C20orf24, PPP2R2D, PPP4C, PNKP
Q8NFT6	68568	26		4	0.05	0.03	DBF4B	Protein DBF4 homolog B	Drf1, dbf4, dbf4, ASKL1, CHIFB, DRF1, FLJ13087, MGC15009, ZDBF1B	Dbf4related factor 1; XDrf1; protein DBF4 homolog B; ASKlike protein 1; Dbf4related factor 1; activator of Sphase kinaselike protein 1; chiffon homolog B; protein DBF4 homolog B; zinc finger, DBFtype containing 1B	E2F4, mcm2, KRTAP4-12, PTEN, CDC7
Q96CB9	43631	25		2	0.07	0.02	NSUN4	Putative methyltransferase NSUN4	zgc:101708, MGC79833, NSUN3, MGC22960, RP4603I14.2, 2310010O12Rik, 2810405F18Rik, AI507900, Shtap, RGD1559652	methyltransferase NSUN4; NOL1/NOP2/Sun domain family member 4; putative methyltransferase NSUN4; NOL1/NOP2/Sun domain family member 4; NOL1/NOP2/Sun domain family, member 4; putative methyltransferase NSUN4; putative methyltransferase NSUN4like; NOL1/NOP2/Sun domain family 4; NOL1/NOP2/Sun domain family member 4; NOL1/NOP2/Sun domain family, member 4; putative methyltransferase NSUN4; NOL1/NOP2/S…	KBTBD7, ICT1, MAGEA11, SQSTM1, EWSR1
P58107	557674	24		8	0.01	0	EPPK1	Epiplakin	cb159, EPIPL, EPIPL1, 6230424I18Rik, EPIPL, EPIPL1, EPPK	epiplakinlike; 450 kDa epidermal antigen; epidermal autoantigen 450K; epiplakin; epiplakin	RASGRF2, NME2, PHB2, UCHL5, TSC22D1, TRAF6, SRRM2, ARF6, EGFR, GRB2, GSTK1
Q15149	533462	24		11	0.01	0.02	PLEC	Plectin	PLEC1, EBS1, EBSO, HD1, PCN, PLEC1, PLEC1b, PLTN, AA591047, AU042537, EBS1, PCN, PLTN, Plec1, Pcn, Plec1, Pltn	plectin 1, intermediate filament binding protein 500kDa; hemidesmosomal protein 1; plectin 1, intermediate filament binding protein 500kDa; plectin1; plectin1like; plectin 1; plectin1; plectin6; plectin 1	GRB2, EGFR, ETS1, GNB2L1, ITGB4, ITGA6, KCTD13, MAP2, LMNB1, CASP8, ACTC1, ACTG1, TJP1, vif, VIM, USP20, SMAD9, SRRM2, SPTAN1, SPTA1, CDK1, COL17A1, MSN, PAN2, PLEKHA5
Q8N3U4	142433	24		9	0.02	0.05	STAG2	Cohesin subunit SA-2	XSA2, sa2, sa2a, DKFZp686P168, DKFZp781H1753, FLJ25871, SA2, SA2, bA517O1.1, 9230105L23Rik, B230112I07Rik, SA2, SAP2, RGD1562042	SCC3 homolog 2; cohesin subunit SA2; cohesin subunit XSA2; stromal antigen 2 homolog; xSA2; SCC3 homolog 2; cohesin subunit SA2; cohesin subunit SA2like; cohesin subunit SA2; OTTMUSP00000019064; SCC3 homolog 2; cohesin subunit SA2; nuclear protein SA2	TMOD3, Rad21, PPP1R12A, ALDH3A2, C19orf21, CLU, Cdca5, HMGA1, PDS5A, PDS5B, WAPAL, WFDC5, SMC3, SMC1A, SPECC1, STAG1, SRRM1, SSU72, Stag2
O15042	118675	23		5	0.03	0.06	U2SURP	U2 snRNP-associated SURP motif-containing protein
Q5THJ4	495298	23		5	0.01	0.01	VPS13D	Vacuolar protein sorting-associated protein 13D	DKFZp459B0251, FLJ23066, BC037490, C86073, FLJ10619, KIAA0453, DDBDRAFT_0218841, DDBDRAFT_0234205, DDB_0218841, DDB_0234205	vacuolar protein sortingassociated protein 13Dlike; vacuolar protein sorting 13D; OTTHUMP00000215031; vacuolar protein sorting 13D; vacuolar protein sortingassociated protein 13D; vacuolar protein sorting 13 homolog D; vacuolar protein sortingassociated protein 13D; vacuolar protein sortingassociated protein 13D; vacuolar protein sorting 13D; vacuolar protein sortingassociated protein 13D	MADD
Q7L014	117803	23		6	0.03	0.03	DDX46	Probable ATP-dependent RNA helicase DDX46	fb39a03, wu:fb39a03, DKFZp459D167, FLJ25329, KIAA0801, MGC9936, PRPF5, Prp5, 2200005K02Rik, 8430438J23Rik, AI325430, AI957095, MGC116676, MGC31579, mKIAA0801	DEAD box protein 46; probable ATPdependent RNA helicase DDX46; DEAD box protein 46; PRP5 homolog; Prp5like DEADbox protein; RNA helicase; probable ATPdependent RNA helicase DDX46; DEAD box polypeptide 46; DEAD box protein 46; probable ATPdependent RNA helicase DDX46; DEAD box protein 46; RNA helicase; helicase of 117.4 kDa; probable ATPdependent RNA helicase DDX46	PRPF40A, APBB1, TCEA1, SF3A2, Sf3a1
P20585	128301	22		2	0.02	0	MSH3	DNA mismatch repair protein Msh3	ATMSH3, Arabidopsis homolog of DNA mismatch repair protein MSH3, M7J2.90, M7J2_90, DKFZp469H2415, DUP, MGC163306, MGC163308, MRP1, MGC152093, D13Em1, Rep3, Rep3, DDBDRAFT_0204604, DDBDRAFT_0232960, DDB_0204604, DDB_0232960	MutS/hMSH3 homologous; DNA mismatch repair protein Msh3like; DNA mismatch repair protein Msh3; DNA mismatch repair protein Msh3; divergent upstream protein; hMSH3; mismatch repair protein 1; DNA mismatch repair protein Msh3; REP1; protein repair1; protein repair3; hypothetical protein; Msh3p	UBC4, XPA, YDL133W, YCL056C, YIR016W, EPT1, hob3, FAL1, EXO1, RAD52, RAD51, RAD59, RFA1, RFA3, RNH201, RPA4, RAD1, POL2, POP4, PMS1, PMS2, POL3, POL30, MSH6, MSH2, PAP2, PCNA, NAB2, MYC, SRY1, SAW1, SLX4, LGE1, MLH1, HTB1, BIO3, BRCA1, ALG9, BARD1
P52701	154514	22		4	0.02	0.01	MSH6	DNA mismatch repair protein Msh6	ARABIDOPSIS THALIANA MUTS HOMOLOG 6, ATMSH6, MSH61, MUTS HOMOLOG 6, MUTS HOMOLOG 61, T10M13.8, T10M13_8, CG7003, Dmel\CG7003, NV14233, cb326, wu:fb36c12, MGC85188, GTBP, HNPCC5, HSAP, AU044881, AW550279, GTBP, Gtmbp, DDBDRAFT_0202069, DDBDRAFT_0229918, DDB_0202069, DDB_0229918, PMS3	MutS/hMSH6 homologous; CG7003PA; Msh6PA; DNA mismatch repair protein Msh6; DNA mismatch repair protein Msh6like; DNA mismatch repair protein Msh6; G/T mismatchbinding protein; GTMBP; hMSH6; mutSalpha 160 kDa subunit; p160; spermassociated protein; DNA mismatch repair protein Msh6; mutS homolog 6; DNA mismatch repair protein Msh6; g/T mismatchbinding protein; mutSalpha 160 kDa subunit; p160; hypot…	HTA1, LGE1, LCD1, IES1, MEC1, MLH1, MLH3, MGM101, lsk1, RAD16, RAD50, RAD30, rap1, raf1, RAD52, RAD59, raf2, RSC8, RRM3, PRKCZ, PSO2, RAD1, rik1, RFA1, RIM1, RFA2, RFA3, RFC1, rnc1, RNH201, YKE2, YDL156W, SSB1, SMC1A, RVB2, SGS1, SHS1, SPAC3G6.11, UNG1, VID22, VPS1, TOP3, TOPBP1, TSA1, UBC, Tcfcp2l1, tas3, swi6, ARP8, ago1, BARD1, ATM, Bap60, ATR, BRCA1, BLM, AIRE, CDC28, CASP4, MUTYH, NAB2, NBN,…
Q9Y4D7	215293	19		5	0.01	0.01	PLXND1	Plexin-D1	MGC77379, zgc:77379, plexd1, KIAA0620, MGC75353, PLEXD1, 6230425C21Rik	obd; out of bounds; plexinD1like; plexinD1; OTTMUSP00000023467	SEMA4A, sema3e, NRP1, MACF1
Q70CQ2	409732	16		4	0.01	0.01	USP34	Ubiquitin carboxyl-terminal hydrolase 34	ENSA, FLJ43910, KIAA0570, KIAA0729, MGC104459, A530081C03Rik, Murr2	ubiquitin specific protease 34; usp36; ubiquitin carboxylterminal hydrolase 34; ubiquitin specific protease 34; deubiquitinating enzyme 34; ubiquitin carboxylterminal hydrolase 34; ubiquitin specific protease 34; ubiquitin thioesterase 34; ubiquitin thiolesterase 34; ubiquitinspecificprocessing protease 34; ubiquitin carboxylterminal hydrolase 34like; ubiquitin specific protease 34; U2af1rs1 regi…	ATM

## Sheet: Mass spec U2Os WT-KO USP45
Access	Protein MW (Da)	Score	F	Peptides matched	emPAI	Coverage	Gene Symbol	Protein Name	Other Aliases	Other Designations	Interactors
Q16555	62711	791		49	1.52	0.61	DPYSL2	Dihydropyrimidinase-related protein 2	MGC68668, crmp2, dhprp2, drp2, drp2, unc33, unc33, crmp2, dhprp2, drp2, drp2, unc33, unc33, CRMP2A, DKFZp468O1328, CRMP2, DHPRP2, DRP2, DRP2, CRMP2, CRMP2, DRP2, TOAD64, AI851130, Crmp2, DRP2, Musunc33, TOAD64, Ulip2, Crmp2, TOAD64	DRP2; collapsin response mediator protein CRMP62; collapsin response mediator protein2A; dihydropyrimidinaserelated protein 2; dihydropyrimidinaserelated protein 2like; DRP2; dihydropyrimidinaserelated protein 2; CRMP2; N2A3; ULIP2; collapsin response mediator protein 2; collapsin response mediator protein hCRMP2; dihydropyrimidinaselike 2 long form; dihydropyrimidinaserelated protein 2; unc33lik…	DPYSL5, CRMP1, TUBB, AP2A1, PLD2, NUMB, GSK3B, ROCK1, RHOA
Q09666	629213	632		116	0.18	0.15	AHNAK	Neuroblast differentiation-associated protein AHNAK	fb05a01, wu:fb05a01, wu:fu74f12, AHNAKRS, MGC5395, 1110004P15Rik, 2310047C17Rik, AA589382, AV091586, DY6, AHNAK 1, RGD1308572	AHNAK nucleoprotein (desmoyokin); AHNAKrelated; desmoyokin; neuroblast differentiationassociated protein AHNAK; neuroblast differentiationassociated protein AHNAKlike; desmoyokin; AHNAK nucleoprotein; desmoyokin; desmoyokin; neuroblast differentiationassociated protein AHNAK	Ccdc15, AI837181, AKT1, XRCC4, Cdk1, CDKN2A, Csnk1e, EGFR, EZR, Tpr, SUMO2, S100B
Q9H4A3	251552	549		39	0.25	0.11	WNK1	Serine/threonine-protein kinase WNK1	ATWNK1, T9J14.14, T9J14_14, WITH NO LYSINE (K) 1, ZIK4, fc14f06, si:ch211240l19.1, wu:fc14f06, hsan2, hsn2, kdp, pha2c, prkwnk1, psk, HSN2, HSAN2, HSN2, KDP, KIAA0344, MGC163339, MGC163341, PRKWNK1, PSK, p65, 6430573H23Rik, EG406236, Hsn2, MGC175896, MGC175898, Prkwnk1, mKIAA0344, Hsn2, Prkwnk1	protein HSN2like; serine/threonineprotein kinase WNK1like; erythrocyte 65 kDa protein; prostatederived sterile 20like kinase; protein kinase lysinedeficient 1; protein kinase with no lysine 1; protein kinase, lysine deficient 1; serine/threonineprotein kinase WNK1; serine/threonineprotein kinase WNK1; protein kinase lysinedeficient 1; protein kinase with no lysine 1; serine/threonineprotein kinas…	TNRC6A, UBC, Syt1, Syt9, SYT2, Syt3, TSC22D1, E2F3, FLNC, SLC9A1, MAP2K1, MAP3K2, MAP3K3, APRR3, APRR5, AKT1, ATXN1, ATP8, BAG3, CSDE1, COPS5, CLTC, WNK1, WNK2, YWHAE, YWHAZ, YWHAG, ZFP106, ZYX, RANBP9, PRKAR1B, PRKAR1A
Q9BVA1	50377	483		35	1.63	0.4	TUBB2B	Tubulin beta-2B chain	fb40f09, wu:fb40f09, MGC53436, ntubulin, ntubulin, tubb2, tubb2c, MGC75628, ntubulin, ntubulin, tubb2, tubb2c, TUBB2, DKFZp566F223, FLJ98847, MGC8685, bA506K6.1, MGC128415, TUBB, TUBB2A, TUBB5, 2410129E14Rik, MGC124866, RGD1309427, Tubb2	beta2tubulin; tubulin beta2 chain; tubbparalog; tubulin, beta 2; betatubulin classII; tubulin beta2 chain; tubulin beta2B chainlike; class II betatubulin isotype; tubulin beta2B chain; tubulin, beta polypeptide paralog; tubulin beta2B chain; tubulin beta5 chain; tubulin, beta 2A; tubulin, beta polypeptide; tubulin beta2B chain; betatubulin T beta15 (aa 1445); t beta15; tubulin beta2B chain; tubul…	C7orf25, CACNA1A, tat, Hpcal1, MDK, Rac1, DYNLL1, HDAC6
Q9ULE6	97548	437		31	0.41	0.23	PALD1	Paladin
O75822	29159	435		22	2.45	0.32	EIF3J	Eukaryotic translation initiation factor 3 subunit J	MGC81283, eif3s1, eif3s1, EIF3S1, eIF3alpha, eIF3p35, DKFZp469N0734, EIF3S1, MGC140057, 1810016I04Rik, 2700079K05Rik, AA409117, AA409446, C78575, Eif3s1, eIF3alpha, eIF3p35, Eif3s1, MGC156679	Eukaryotic translation initiation factor 3 subunit 1; eIF3alpha; eIF3 p35; eukaryotic translation initiation factor 3 subunit J; Eukaryotic translation initiation factor 3 subunit 1; eIF3alpha; eIF3 p35; eukaryotic translation initiation factor 3, subunit 1 alpha; eIF3alpha; eIF3 p35; eukaryotic translation initiation factor 3 subunit 1; eukaryotic translation initiation factor 3 subunit J; eukar…	TADA3, TPD52L1, MAGED1, SIAH1, CASP3, EIF3C, EIF3B, EIF3J, EIF6, EIF3D, EIF3F, EIF3H, EIF3K, Eif3a, GOLM1, GNB5
Q13509	50856	405		18	0.52	0.2	TUBB3	Tubulin beta-3 chain	tubulin, MGC76202, CFEOM3A, TUBB4, beta4, MGC134115, TUBB4, 3200002H15Rik, M(beta)3, M(beta)6	beta4tubulin; betatubulin classIII; tubulin beta4 chain; tubulin beta3 chain; tubulin beta4 chain; tubulin betaIII; class III betatubulin; tubulin beta3 chain; tubulin, beta, 3; tubulin, beta, 4; betaIIItubulin; tubulin beta3 chain; neuronspecific class III betatubulin; tubulin beta3 chain	LIG1, KIAA1543, LAPTM4A, INSM1, KHDRBS1, PHIP, MRPL28, TF, tat, UBC, EEF1G, HEXDC, GABARAP, SNCA, SEL1L3, STAU1, ARHGEF7, BAT1, C14orf147, ROBO1, rev, RILPL2
P60709	42052	362	**	20	0.78	0.33	ACTB	Actin, cytoplasmic 1	Bactin, betaactin, act2, betaactin, MGC52661, MGC85343, MGC76228, MGC79692, MGC88999, betaactin, ps1tp5bp1, MGC88999, betaactin, DKFZp459A196, PS1TP5BP1, A26C1A, A26C1B, MGC128179, ACT5, Actx, E430023M04Rik, betaactin, Actx	actin, cytoplasmic 1; olCA1; actin, cytoplasmic 1; betaactin; cytoplasmic betaactin; actin, cytoplasmic 1; actin, cytoplasmic 1; betaactin; PS1TP5binding protein 1; actin, cytoplasmic 1; beta cytoskeletal actin; ANKRD26like family C, member 1A; ANKRD26like family C, member 1B; beta actin; betaactin; actin, cytoplasmic 1; beta actin; betaactin; cytoskeletal beta actin; actin, cytoplasmic 1; betaac…	DNASE1, DSTN, DMAP1, Dmrt2, CSNK1A1, CIITA, Cdk9, CDK5R2, CFL2, CENPA, CDKN2A, CFL1, CPNE4, CLIC4, CLNS1A, CPNE1, CNN2, CORO1A, CPNE2, MEPCE, MGMT, LMNA, LMOD1, LYN, KAT5, MAPT, MAP1B, MAP2, INO80, IFI6, Hspa1b, HSD17B4, Hpcal1, LASP1, LGALS13, PRKCD, RIBIN, rev, RRN3, RAC2, RAB4A, PTN, RAB8B, PSTPIP1, RAC1, NOS2, NRAP, MORF4L2, MORF4L1, NT5E, PFN1, PFN2, PFDN4, PFDN1, PHACTR4, P2rx7, Pcyt1a, PDL…
P82933	46034	307		19	0.81	0.32	MRPS9	28S ribosomal protein S9, mitochondrial	CG2957, Dmel\CG2957, MRPS9, MGC154885, MRPS9, RPMS9, S9mt, MGC134295, 2310002A08Rik, AW322516, MGC144643, mg637	CG2957PA; mRpS9PA; 28S ribosomal protein S9, mitochondriallike; 28S ribosomal protein S9, mitochondrial; 28S ribosomal protein S9, mitochondrial; MRPS9; S9mt; 28S ribosomal protein S9, mitochondrial; MRPS9; S9mt; muscle protein 637; likely mitochondrial ribosomal protein S9; Mrps9p	RSM10, RSM23, RSM19, RSM24, RSM27, RSM18, RSM22, RSM26, RSM25, RBM4B, CCNDBP1, YLH47, ICT1, MDM38, MAM33, DED1, DDX56, CycK, TOP1, SWS2, NAM9, NAB2, ORC1, PET123, MRPS8, MRPS16, MRP21, MRP51, MRP4, MRPS35, MRPS28, MRP13, MRP17, MRP1, MRPS5, MRPS17, MRPS18, RSM7, SRS2, EHD3, GIS2, grim, HAP1
P05386	11621	266		5	1.1	0.51	RPLP1	60S acidic ribosomal protein P1	CG4087, Dmel\CG4087, LP1, M(2)21C, M(2)21C12, RpA2, RpP2, rp21C, rpA2, rpP2, rpa2, MGC77776, fa93f02, wu:fa93f02, zgc:77776, MGC68562, FLJ27448, MGC5215, P1, RPP1, 2410042H16Rik, Arpp1, C430017H15Rik, MGC103133, MGC72935, DDBDRAFT_0205516, DDBDRAFT_0214917, DDB_0205516, DDB_0214917	CG4087PA; Minute(2)21C; RibosomalproteinA2; RpLP1PA; ribosomal protein A2; ribosomal protein LP1; ribosomal protein P2; 60S acidic ribosomal protein P1; 60S acidic ribosomal protein P1; acidic ribosomal phosphoprotein P1; 60S ribosomal protein P1; ribosomal protein P1; 60S acidic ribosomal protein P1; ribosomal protein large P1; ribosomal acidic phosphoprotein P1	14-3-3zeta, ASCC2, ANKRD13B, ATP5J2, CD4, Cctgamma, C15orf39, C901, C1orf103, BRD7, BRP44, CG9977, CG9173, CG9572, CG6950, CG5623, CG42299, CG17666, CG15167, CG32685, CG6459, CG15479, CG31217, CG17826, CG17855, CoVa, cpb, dei, CG12126, CG14075, CG14210, CG14684, CG1104, CR14499, Mes2, MGMT, LpR1, Ilp6, Kap-alpha1, PTN, Rab11, RPA2, RPLP2, RpLP0, RPLP1, squ, SAT1, SMSr, Sec16, SGOL1, granny-smith,…
Q05639	50780	211		13	0.43	0.14	EEF1A2	Elongation factor 1-alpha 2	MGC64523, EEF1AL, EF1alpha2, EF1A, FLJ41696, HS1, STN, STNL, MGC128473, EEF1A2, Eef1a, S1, wasted, wst, Ps10, RATPS10, Stnl	elongation factor 1alpha 2like; OTTHUMP00000031776; eEF1A2; elongation factor 1alpha 2; elongation factor1 alpha; eukaryotic elongation factor 1 A2; statin S1; statinS1; statinlike; EF1alpha2; eEF1A2; elongation factor 1 A2; elongation factor 1alpha 2; eukaryotic elongation factor 1 A2; EF1alpha2; elongation factor 1 A2; elongation factor 1 A2; elongation factor 1alpha 2; eukaryotic elongation fa…	EEF1D, EEF1B2, NEDD8, VARS, tat, PTEN, SRRM2, CHRM4, HTT, MGMT
P61244	18264	208		12	0.91	0.31	MAX	Protein max	CG9648, Dmel\CG9648, bHLHd9, dMax, dmax, max, fa92b04, fb52a04, fb95h11, wu:fa92b04, wu:fb52a04, wu:fb95h11, zmax, MGC89355, bhlhd4, bhlhd5, bhlhd6, bhlhd7, bhlhd8, xmax, xmax2, xmax4, MGC10775, MGC11225, MGC18164, MGC34679, MGC36767, bHLHd4, bHLHd5, bHLHd6, bHLHd7, bHLHd8, orf1, MGC179452, AA960152, AI875693, bHLHd4, bHLHd5, bHLHd6, bHLHd7, bHLHd8, MGC124611	CG9648PA; MaxPA; protein max; class D basic helixloophelix protein 4; helixloophelix zipper protein; mycassociated factor X; protein max; mycassociated factor X; protein max; mycassociated factor X; mycbinding novel HLH/LZ protein; protein max; protein myn	BRD8, CASP5, CASP7, CCNT1, MNT, MGA, MAD1L1, MAX, MAPK14, HSPA1A, KAT5, KDM5C, KAT2A, PCGF6, MXD4, MXD1, MXI1, MYCN, MXD3, MYC, MYCL1, PIM1, PLEKHA5, PLEKHF2, MSH2, CUX1, CEBPA, CSNK2A1, DMAP1, dm, CLIP2, COPS5, WDR5, YY1, ZBTB17, TXLNG, TRRAP, TAF1, TEAD1, SNIP1, SPAG9, SMAD3, SMAD4, EP300, EP400, EPAS1, env, HNRNPU, HIF1A
P0C0S8	14083	201		7	1.29	0.26	HIST1H2AG	Histone H2A type 1	H2A.1b, H2A/p, H2AFP, HIST1H2AI, HIST1H2AK, HIST1H2AL, HIST1H2AM, pH2A/f, MGC152619	H2A histone family, member P; H2A.1; histone 1, H2ag; histone H2A type 1; histone H2A/p; OTTMUSP00000000481; histone 1, H2ag; histone H2A type 1	E2F4, E2F1, tat, MME
Q6S8J3	122882	174	*	9	0.08	0.04	POTEE	POTE ankyrin domain family member E	A26C1A, A26C1B, POTEF, A26C1, A26C1A, CT104.2, POTE2, POTE2, POTE2gamma	ANKRD26like family C, member 1A; ANKRD26like family C, member 1B; POTE ankyrin domain family, member F; actinlike protein; ANKRD26like family C member 1A; ANKRD26like family C, member 1A; POTE ankyrin domain family member E; cancer/testis antigen family 104, member 2; prostate, ovary, testisexpressed protein on chromosome 2; protein expressed in prostate, ovary, testis, and placenta 2	UCHL5
Q9H853	27819	174		6	0.38	0.1	TUBA4B	Putative tubulin-like protein alpha-4B	MGC80080, mec12, tuba4, MGC69264, tuba, tuba1, tuba4, FLJ13940, TUBA4	alpha tubulin; alphatubulin; alpha tubulin; alphatubulin; tubulin alpha chain; tubulin, alpha 1 (testis specific); putative tubulinlike protein alpha4B
Q9Y2Q9	21001	173		5	0.53	0.22	MRPS28	28S ribosomal protein S28, mitochondrial	BcDNA:RH13070, CG5497, Dmel\CG5497, MRPS35, FLJ22853, MRPS28, MRPS35, MRPS35, MGC137258, 1500012D08Rik, AW061224, LRRGT00031, Mrps28l	CG5497PA; mRpS28PA; 28S ribosomal protein S28, mitochondrial; 28S ribosomal protein S35, mitochondrial; S28mt; S35mt; mitochondrial 28S ribosomal protein S35; 28S ribosomal protein S28, mitochondrial; 28S ribosomal protein S28, mitochondrial; MRPS28; S28mt; 28S ribosomal protein S28, mitochondrial; MRPS28; OTTMUSP00000025381; S28mt; likely mitochondrial ribosomal protein (E. coli S15); Mrps28p	YLH47, EHD3, SSB1, SSA1, RSM7, SEC31, RSM27, RSM25, RSM23, RSM26, RSM10, RSM18, RSM22, RSM24, RSM19, NAM9, NAB2, MRPS8, MRPS16, MRPS18, MRP51, MRP13, MRPS17, MRPL8, MRP1, MRP21, MRPS5, MRPS35, MRPS9, MRP4, PET123, MAM33, MDM38, ICT1, KSP1, TFB1, CDC48
P04406	36201	168	**	8	0.4	0.17	GAPDH	Glyceraldehyde-3-phosphate dehydrogenase	Gapds, cb609, gapd, mg:bb02e05, wu:fb33a10, wu:ft80f05, gapd, MGC53986, gapd, MGC89215, g3pd, gapd, KNCNDS6, DKFZp468E2417, GAPD, G3PD, GAPD, MGC88685, G3PDH, GAPD, MGC127711, G3PDH, GAPD, Gapd, MGC102544, MGC102546, MGC103190, MGC103191, MGC105239	bb02e05; OTTHUMP00000174432; OTTHUMP00000174434; agingassociated gene 9 protein; glyceraldehyde 3phosphate dehydrogenase; glyceraldehyde phosphate dehydrogenase; OTTMUSP00000033701; OTTMUSP00000033702; 38 kDa BFAdependent ADPribosylation substrate; BARS38	YWHAQ, HBXIP, GRM1, GAPDH, GAS7, FKBP6, EGFR, DYNLL1, HNF4G, PPM1E, PPP2R2A, PRPF40A, PRDX1, PRKG1, PRKCI, RPA2, QRICH2, PSMD11, PTK2, RAB2A, Mapk13, LAMA4, HTT, Hpcal1, KAT5, STIP1, SUMO4, SYNCRIP, TK1, USP25, TPPP, UBC, TXN, SLC2A4, SLC2A1, SERPINB9, S100A6, SIAH1, SIRT1, Siah1a, SET, ARL15, ACTB, ATN1, ATXN1, CD4, CBL, CAMK4, CAMK1, CAMK2B, CCNB1, AR, APP, BPGM, BTBD2, POU2F2, POU5F1, PLD2, PO…
P62269	17708	164		12	1.72	0.34	RPS18	40S ribosomal protein S18	B, BcDNA:RH43343, CG8900, Dmel\CG8900, S18, anon56Fa, anonEST:Posey27, anonEST:fe2D3, rpS18, chunp6895, ke3, MGC82306, d6s218e, hke3, ke3, ke3, D6S218E, HKE3, KE3, KE3, MGC117351, MGC126835, MGC126837, MGC127496, H2Ke3, H2Ke3, Ke3, Ke3, MGC156545, DDBDRAFT_0167056, DDBDRAFT_0231058, DDB_0167056, DDB_0231058	ribosomal protein S18; GLEAN_14405; CG8900PA; CG8900PB; RpS18PA; RpS18PB; anonfastevolving2D3; ribosomal protein S18; transcription unit B; 40S ribosomal protein S18; 40S ribosomal protein S18; rhabdomyosarcoma antigen MURMS40.21; 40S ribosomal protein S18; ke3; likely cytosolic ribosomal protein S18	cpb, CG5009, CG31163, CG15525, CG6428, CG14795, CG14478, EIF2C4, Pen, pip, Xbp1, sinah, UBC, hpo, CAMK2D
P19474	55162	158		15	0.56	0.23	TRIM21	E3 ubiquitin-protein ligase TRIM21	SSA1, RNF81, RO52, SSA, SSA1, Ro52, Ssa1	52 kDa Ro proteinlike; 52kD Ro/SSA autoantigen; 52 kDa Ro protein; 52 kDa ribonucleoprotein autoantigen Ro/SSA; E3 ubiquitinprotein ligase TRIM21; RING finger protein 81; SSA; Sicca syndrome antigen A; Sjogren syndrome antigen A1 (52kDa, ribonucleoprotein autoantigen SSA/Ro); ro(SSA); sjoegren syndrome type A antigen; tripartite motifcontaining protein 21; 52 kDa Ro protein; tripartite motifconta…	UBC, USP4, USP19, TRIM21, TROVE2, SQSTM1, SKP1, SKP2, YWHAG, YWHAZ, APC, CUL1, CDKN1B, IRF8, IRF3, IKBKB, NIF3L1, NCOA1, NCOA3, EIF2C3, EIF2C4, HDAC1, HLA-DRB1, gag, FADD, FBXW11
P30050	17979	155		5	0.39	0.09	RPL12	60S ribosomal protein L12	CG3195, Dmel\CG3195, L12, anonEST:Posey236, MGC103615, fj18a12, wu:fa27c04, wu:fa91d03, wu:fb14g09, wu:fj18a12, wu:fj26g11, zgc:103615, MGC52768, E430018F03, MGC102182, MGC102573, DDBDRAFT_0187878, DDBDRAFT_0229950, DDB_0187878, DDB_0229950	ribosomal protein L12; ribosomal protein L12e; CG3195PA; CG3195PB; CG3195PC; RpL12PA; RpL12PB; RpL12PC; ribosomal protein L12; 60S ribosomal protein L12; likely cytosolic ribosomal protein L12	CG2145, CG15109, CG3335, CG4853, CG1544, CG15615, cpb, Tuba1a, NOP56, NEDD8, Art8, CDC5L, CBX1, Lap1, IPO11, slam, GckIII
P62805	11360	155		16	2.58	0.51	HIST1H4A	Histone H4	MGC82777, hist1h4l, H4/a, H4FA, HIST1H4B, HIST1H4C, HIST1H4D, HIST1H4E, HIST1H4F, HIST1H4H, HIST1H4I, HIST1H4J, HIST1H4K, HIST1H4L, HIST2H4A, HIST2H4B, HIST4H4	histone 1, H4l; histone H4; histone H4; H4 histone family, member A; histone 1, H4a; histone H4; OTTMUSP00000000547; histone 1, H4a; histone H4	PELP1, PFI0930c, NCOR2, MYST1, NCOR1, NASP, MYST2, MYST3, NAP1, NPM1, NR1H4, PBRM1, PAK1, PARP10, MSL3, TAF1B, TAF1, TAF1A, TBL1X, tat, THAP7, UBE2I, UCHL5, Uhrf1, SUV420H1, SUV420H2, ASF1A, CBX3, CBX7, CALCOCO1, ANP32A, BRD2, BAZ2A, BAZ1B, YWHAQ, YY1, DTX3L, DNAJC9, CTDP1, CREBBP, DAXX, DEK, CENPA, sia1, SETD7, SFMBT1, SIRT7, SETD8, SMN1, SMARCA5, H2AFX, HDAC3, HAT1, HDAC8, HDAC1, H3F3A, HIST2H2…
P62249	16549	145		8	1.04	0.35	RPS16	40S ribosomal protein S16	CG4046, Dmel\CG4046, S16, bs32d05.y1, MGC153404, im:6906552, si:dkey66d18.1, zgc:153404, MGC80065, MGC130741, MGC127222, AA420385, AI317031, DDBDRAFT_0185840, DDBDRAFT_0231057, DDB_0185840, DDB_0231057	CG4046PA; RpS16PA; ribosomal protein S16; 40S ribosomal protein S16; 40S ribosomal protein S16; OTTMUSP00000026473; ribosomal protein S16	CG9416, CNBP, DDX56, dl, CG6357, CG32369, CDC5L, MAGEB2, lace, Ir54a, Ir60a, UBC, TERF1, skpC, stau, ssp4, SPoCk, NEDD8, NDRG1, Mst84Dc, PINX1, NOP56
P62888	12947	130		5	0.96	0.31	RPL30	60S ribosomal protein L30	BcDNA:RE25263, BcDNA:RH09938, CG10652, Dmel\CG10652, L30, Rpl30, anonEST:fe1D4, l(2)01265, l(2)SH0229, l(2)SH2 0229, l(2)k09918, plume, fa93d05, wu:fa93d05, zgc:56640, zgc:77683, MGC64253, MGC127434, MGC106425, MGC107559, DDBDRAFT_0191012, DDBDRAFT_0230155, DDB_0191012, DDB_0230155	5C02F01; 60S ribosomal protein L30; PCO142140; PCO142140_ov; csu891; csu891(rpL30); csuh00891; csuh891; p5C02F01; pcsu891; uaz5c02f01(gfu); CG10652PA; CG10652PB; L30 ribosomal gene; RpL30PA; RpL30PB; anonfastevolving1D4; lethal (2) SH0229; plume; ribosomal protein L30; 60S ribosomal protein L30; 60S ribosomal protein L30; OTTMUSP00000027166; OTTMUSP00000027167; rp73; YL38; L32; L30	Parp, NEDD8, NAS6, MYO1, NAB2, NOP13, NOP56, NFKB2, NOP1, NOP7, NOP58, NOP15, NOG1, NUG1, ORC1, POU5F1, CG3847, CG32016, CG16890, DED1, CIC1, Dio1, DSN1, URB1, UTP22, URN1, TAF9, TAF12, TAF5, TAF6, UBP3, UBC, UBI4, tos, TfIIA-L, TIF4631, TIF6, STO1, SUS1, STM1, ERG13, FHL1, GCN5, FUN12, GIS2, Gpx1, Gpx4, HHF1, KGD2, KGD1, KRR1, KRE33, Hsp67Ba, MAK21, LOC1, MAE1, MAK5, MED7, MAP3K1, MAP3K14, IFH1,…
P05387	11658	127		8	1.1	0.69	RPLP2	60S acidic ribosomal protein P2	Rpp2, BcDNA:SD22208, CG4918, Dmel\CG4918, LP2, RpA1, RpP1, T1, Tp1, bs34h02.y1, rpA1, RpP1, wu:fb05g05, wu:fj30h02, zgc:73372, MGC154377, d11s2243e, rpp2, D11S2243E, MGC71408, P2, RPP2, MGC133557, 2700049I22Rik, RP2, DDBDRAFT_0191484, DDBDRAFT_0218491, DDB_0191484, DDB_0218491	CG4918PA; CG4918PB; RpLP2PA; RpLP2PB; Temporalprotein1; ribosomal protein A1; ribosomal protein LP2; ribosomal protein P1; rpA1; temporal protein 1; Ribosomal protein P1; 60S acidic ribosomal protein P2; 60S acidic ribosomal protein P2; acidic ribosomal phosphoprotein P2; renal carcinoma antigen NYREN44; 60S acidic ribosomal protein P2; acidic ribosomal phosphoprotein P2; 60S acidic ribosomal pro…	UBC, Tie, Sgf11, SNCF, Mapk13, ADRBK1, CG9986, CG9455, CG7518, CG7763, CG4810, CG16972, CG5009, CG15067, CG1307, dl, Cyp9f2, RPLP2, RPLP1, R, YWHAQ, ftz-f1, H2AFX
Q14195	62323	124		7	0.1	0.1	DPYSL3	Dihydropyrimidinase-related protein 3	CRMP4, CRMP4, DRP3, MGC69487, crmp4, drp3, lcrmp, tuc4, tuc4, ulip, ulip1, CRMP4B, CRMP4, CRMP4, DRP3, DRP3, LCRMP, ULIP, ULIP1, CRMP4, CRMP4, TUC4, Ulip, Ulip1, Crmp4, TUC4b	DRP3; collapsin response mediator protein 4; dihydropyrimidinaserelated protein 3; dihydropyrimidinaserelated protein 3; collapsin response mediator protein4B; dihydropyrimidinaserelated protein 3; collapsin response mediator protein 4 long; dihydropyrimidinaserelated protein 3; unc33like phosphoprotein 1; collapsin response mediator protein 4; collapsin response mediator protein 4 longlike; DRP3…	DPYSL5, HTT
P62701	29807	122		10	0.5	0.29	RPS4X	40S ribosomal protein S4, X isoform	wu:fa91h09, zgc:92076, MGC132392, ccg2, dxs306, rps4, scar, scr10, MGC76320, MGC89809, ccg2, dxs306, rps4, scar, scr10, RPS4, CCG2, DXS306, FLJ40595, RPS4, SCAR, SCR10, RPS4Y2, MGC127573, RPS4Y1, RPS4Y2, MGC102174, MGC118104, Rps4, Rps41, MGC105788	40S ribosomal protein S4, X isoform; 40S ribosomal protein S4; 40S ribosomal protein S4, X isoform; cell cycle gene 2; ribosomal protein S4X isoform; single copy abundant mRNA protein; singlecopy abundant mRNA; ribosomal protein S4, Ylinked 2; ribosomal protein S4 Xlinked; ribosomal protein S4, Ylinked 1; ribosomal protein S4, Ylinked 2; 40S ribosomal protein S4, X isoform; OTTMUSP00000019879	NEDD8, NOP56, DCC, CDK9, UBC, RUVBL2, ESR1, HDAC5, HNRNPH3, ARPC3, MEPCE, MCM2
Q562R1	42318	119		5	0.15	0.1	ACTBL2	Beta-actin-like protein 2	ACTC, ACTC1, ACT, DKFZp686D0972, 4732495G21Rik, RGD1309504	actin, alpha, cardiac muscle 1; betaactinlike protein 2like; actinlike protein; betaactinlike protein 2; kappaactin; beta actinlike; betaactinlike protein 2; kappaactin; betaactinlike protein 2	PXK, PPP2CB
Q15154	230046	116		7	0.06	0.03	PCM1	Pericentriolar material 1 protein	wu:fb30g01, wu:fb94e03, wu:fe14f07, pcm1, ptc4, PCM1, PTC4, 2600002H09Rik, 9430077F19Rik, C030044G17Rik, MGC170660, AGM1	pericentriolar material 1 protein; pericentriolar material 1 protein; xPCM1; pericentriolar material 1 protein; pericentriolar material1; PCM1; hPCM1; pericentriolar material 1 protein; pericentriolar material 1 proteinlike; PCM1; mPCM1; pericentriolar material 1 protein; pericentriolar material gene 1; Pcm1; Pcm1p	PCNT, NUM1, Ndc80, MGS1, KRT15, KRT19, KIAA0368, ING5, TTC8, UBI4, SWI4, ABI2, Azi1, BBS4, CCDC53, CCZ1, PRK1, RPN10, RPN11, RAS2, YWHAQ, Cep170, cdk9, CEP72, STE20, EPS8, EXOC8, HAP1, Haus4, Haus1
P14174	12639	94		2	0.26	8%*	MIF	Macrophage migration inhibitory factor	gif, glif, mmif, MGC127044, GIF, Glif, MGC107654, MGC72801	Macrophage migration inhibitory factor; Ldopachrome isomerase; Ldopachrome tautomerase; Phenylpyruvate tautomerase; macrophage migration inhibitory factor; Ldopachrome isomerase; Ldopachrome tautomerase; macrophage migration inhibitory factor; phenylpyruvate tautomerase; GIF; Ldopachrome isomerase; Ldopachrome tautomerase; glycosylationinhibiting factor; macrophage migration inhibitory factor; ph…	GORASP2, FIBP, MIF, NME1, CD74, BNIPL, COPS5, COPS6, ZNF408, STRN4, TP53
Q9UBL6	71390	92		12	0.19	0.21	CPNE7	Copine-7	MGC34192, AW047065	copine 7; copine7; copine7; copine 7 protein; copine7	CALCOCO2, USP53, OTUB1
Q9Y399	33513	91		11	0.57	0.12	MRPS2	28S ribosomal protein S2, mitochondrial	CG2937, Dmel\CG2937, MRPS2, NV10668, cgi91, mrps2, MRPS2, S2mt, MGC159424, 1500019M10Rik	CG2937PA; mRpS2PA; 28S ribosomal protein S2, mitochondrial; OTTHUMP00000022545; OTTHUMP00000022546; mitochondrial 28S ribosomal protein S2; 28S ribosomal protein S2, mitochondrial; MRPS2; S2mt; 28S ribosomal protein S2, mitochondrial; MRPS2; OTTMUSP00000012397; S2mt; 28S ribosomal protein S2, mitochondrial	ICT1
P09651	38837	83		1	0.08	0.04	HNRNPA1	Heterogeneous nuclear ribonucleoprotein A1	hnrpa1, MGC52620, hnrpa1, HNRPA1, hnRNP A1, hnRNP A1, HNRPA1, MGC102835, hnRNP A1, hnRNPA1, HNRPA1, ROA1, HNRPA1, MGC128297, hnRNP A1, D15Ertd119e, Hdp, Hnrpa1, MGC102127, MGC102128, MGC103392, hnRNP A1, hnrnpA1	heterogeneous ribonuclear particle protein; hnRNP A1; helixdestabilizing protein; heterogeneous nuclear ribonucleoproteins A1 homolog; hnRNP A1; hnRNP core protein A1; singlestrandbinding protein; hnRNP A1; helixdestabilizing protein; hnRNP A1gamma isoform; hnRNP core protein A1; singlestrandbinding protein; helixdestabilizing protein; hnRNP core protein A1; singlestrandbinding protein; helixdest…	TTF2, UBC, TOP1, TOPORS, SUFU, Tnf, TNPO1, SYTL2, TARDBP, SYNCRIP, UBR1, UBR2, CDK9, CENPC1, Dmrt2, DDX17, DDX5, SRRM2, SREK1, SRP72, SAFB, SAP25, SMN1, rev, PURA, PTMA, RBMX, RBM39, RPL21, ROCK1, RPAP1, PRKCZ, PRMT1, PRMT8, RRP1B, FRMD4A, GTF2E2, HDAC5, H2AFX, GTF2A1, HNRNPL, HNRNPA2B1, HNRNPUL2, HNRNPC, HNRNPH1, HNRNPR, HNRNPK, HNRNPAB, HNRNPA1, HNRPDL, HNRNPM, FEN1, XRN1, ZFR, YTHDF2, YWHAQ, M…
P62266	15969	82		2	0.2	0.07	RPS23	40S ribosomal protein S23	CG8415, CT24703, Dmel\CG8415, anonEST:Posey158, anonEST:Posey63, MGC86316, FLJ35016, MGC126916, 2410044J15Rik, DDBDRAFT_0203686, DDBDRAFT_0231062, DDB_0203686, DDB_0231062	CG8415PA; RpS23PA; ribosomal protein S23; 40S ribosomal protein S23; 40S ribosomal protein S23; OTTHUMP00000222332; OTTHUMP00000222333; OTTHUMP00000222334; OTTHUMP00000222652; OTTHUMP00000222653; homolog of yeast ribosomal protein S28; likely cytosolic ribosomal protein S23	EDTP, CG9797, CG7928, Ddr, CG12725, CG10139, CG42369, CG4820, CG3847, CG15141, CG2116, Cpr72Ea, slam, MME, HP1e, NEDD8, POU5F1
Q70EL2	93101	82		9	0.14	0.1	USP45	Ubiquitin carboxyl-terminal hydrolase 45	DKFZp469G126, MGC14793, 3110003C05Rik, 4930550B20Rik, AI843191, Gcap7	ubiquitin carboxylterminal hydrolase 45like; ubiquitin specific protease 45; ubiquitin carboxylterminal hydrolase 45; OTTHUMP00000221080; OTTHUMP00000221081; deubiquitinating enzyme 45; ubiquitin carboxylterminal hydrolase 45; ubiquitin specific protease 45; ubiquitin thioesterase 45; ubiquitin thiolesterase 45; ubiquitinspecificprocessing protease 45; ubiquitin specific protease 16like; OTTMUSP0…	IGKV4-1, SAFB, RTCD1, SMURF1, SMAD1, SF3A2, SRBD1, POLR2G, PIK3CG, MYL12B, MYL6, MYH9, MYH10, ZFR, YLPM1, TMOD3, TGFBR1, FLNA, FARS2, GLTSCR2, CDK1, CORO1C, RALY, RBMX, BMPR1B
P67809	35903	81		2	0.09	0.09	YBX1	Nuclease-sensitive element-binding protein 1	MGC158477, MGC174067, MGC174962, MGC85599, hm:zeh0308, nsep1, wu:fb01g10, wu:fb08c05, wu:fb16e10, wu:fj26c09, yb1, zfY1, zgc:85599, MGC130847, MGC52597, bp8, csda2, csdb, dbpb, frgy1, mdrnf1, nsep1, nsep1, yb1, bp8, csda2, csdb, dbpb, mdrnf1, nsep1, nsep1, yb1, yb1, NSEP1, YB1, BP8, CSDA2, CSDB, DBPB, MDRNF1, MGC104858, MGC110976, MGC117250, NSEP1, NSEP1, YB1, YB1, MGC127824, NSEP1, YB1, NSEP1, Y…	Ybox binding protein 1; nuclease sensitive element binding protein 1; FRG Y; Ybox transcription factor; Yboxbinding protein 1; YB1; frg y1; frog Ybox proteins; nucleasesensitive elementbinding protein 1; FRG Y; frg y1; frog Ybox proteins; nuclease sensitive element binding protein 1 (Ybox binding protein 1); Ybox transcription factor; Yboxbinding protein 1; YB1; nuclease sensitive element binding…	RRP12, RSL1D1, PURA, PTCD3, PRPF40A, RPAP2, RNU12-2P, RNU11, RBBP6, RALY, RBMX, YBX1, YARS2, ZNF326, ZFR, APBB1, AKT1, ANKRD2, UBC, TRUB2, TP53, TRA2B, VEGFA, SYNCRIP, tat, TFAP2A, CLPX, DDX5, DDX28, DDX21, DHX30, DKC1, DHX9, CTCF, CDK9, SREK1, SSB, SRSF9, SRRM2, SMAD3, SLC6A4, SIRT1, Jvgp5, IREB2, KHDRBS2, LARP1, LARP7, MEPCE, ILF3, IGF2BP1, IGF2BP3, MAPK1, MECP2, Mapk13, MATR3, FUS, EIF2C4, FAM…
P06748	32726	80		7	0.32	0.25	NPM1	Nucleophosmin	sb:cb487, B23, MGC53901, MGC75688, b23, npm, numatrin, NO38, DKFZp469O2211, B23, MGC104254, NPM, MGC127254, B23, MGC102162, MGC107291, NO38, Npm, B23NP, MGC108517	nucleophosmin; NPM; nucleolar phosphoprotein B23; nucleolar protein NO38; nucleophosmin; nucleoplasmin; numatrin; nucleophosmin 1; nucleoplasmin; NPM; nucleolar phosphoprotein B23; nucleolar protein NO38; nucleophosmin; numatrin; nucleolar protein NO38; nucleophosmin; nucleophosmin/nucleoplasmin family, member 1; numatrin; NPM; nucleophosmin; nucleophosmin; nucleophosmin 1; OTTMUSP00000005572; nu…	CSDA, CTNNBL1, CTCF, DDX21, Dffb, DOT1L, Cdkn2a, CDK2, CENPF, CDKN1A, CDT1, CENPA, CDK5RAP3, CDK1, RPGR, PPID, rev, RARA, RRP1B, SWAP70, TP53, TOP1, Trp53, TFAP2A, USP36, USF2, tat, TCERG1, UBC, LYAR, MDM2, IRS1, YWHAQ, YY1, ZNF668, XPO1, YBX1, ARF1, BARD1, CDC14A, CD4, AKT1, ALK, BRCA1, ACACA, AFF1, CASKIN1, EIF2AK2, DYRK2, HIST2H2AC, HIST1H4A, HMGA2, HIST3H3, HNRNPM, HMGA1, HIST1H1A, HIST1H3A, …
O43813	45995	74		3	0.07	0.05	LANCL1	LanC-like protein 1	MGC52973, DKFZp459I0726, GPR69A, p40, MGC137731, AW124738, Gpr69, Gpr69a, p40, GPR69A, MGC93999, p40	lanClike protein 1; LanC lantibiotic synthetase component Clike 1; lanClike protein 1like; lanthionine synthetase Clike protein 1; 40 kDa erythrocyte membrane protein; G proteincoupled receptor 69A; LanC (bacterial lantibiotic synthetase component C)like 1; LanC (bacterial lantibiotic synthetase component); OTTHUMP00000206537; OTTHUMP00000206538; lanClike protein 1; lanClike protein 1; lanthionin…	STOM, SIRT1
P15880	31590	74	*	7	0.46	0.18	RPS2	40S ribosomal protein S2	DidioMp04, RIBOSOMAL PROTEIN S2, T12J13.12, T12J13_12, DISEASE RESISTANCE PROTEIN RPS2, F20B18.200, F20B18_200, RESISTANT TO P. SYRINGAE 2, Rps2e, ik:tdsubc_2h2, rps2e, tdsubc_2h2, wu:fb10e01, wu:fj09b04, xx:tdsubc_2h2, zgc:85824, MGC69038, rps2e, LLREP3, MGC102851, MGC117344, MGC117345, MGC126925, RPS2E, Llrep3, MGC118037, MGC118038, Rps2r1, DDBDRAFT_0215391, DDBDRAFT_0219896, DDB_0215391, DDB_0…	ribosomal protein S2; ribosomal protein S2e; 40S ribosomal protein S2; ribosomal protein S2e; ribosomal protein S2e; string of pearls; 40S ribosomal protein S2; 40S ribosomal protein S2; 40S ribosomal protein S4; OK/KNScl.6; protein LLRep3; 40S ribosomal protein S2; 40S ribosomal protein S4; OTTMUSP00000037301; OTTMUSP00000037302; S4; protein LLRep3; repeat family 3; likely cytosolic ribosomal pr…	HMA3, GIS2, ESF2, ESF1, ESM1, HCR1, FLS2, FGF3, FGF1, DYRK2, SRRM2, STAU1, SPB4, SPBP8B7.28c, SPBC947.10, SNF2, RTT102, RUVBL2, MEPCE, LSG1, DSN1, cid14, CLA4, CTK1, CDC40, ATSK41, BNR1, BRE5, AT4G08850, AT1G69840, AT3G01290, RIN2, RIN4, RIN3, RIO2, RPS16B, RPS6B, RPT5, RPS5, RRB1, RPS14A, RPS1A, RPS15, RPS3, rmt3, RPL19B, RPL14B, RPL11B, RPL17B, RPL21A, RPL20A, RPL12B, RPG1, RPL17A, RPL2A, RPN10…
P60866	13478	73		3	0.24	0.14	RPS20	40S ribosomal protein S20	CG15693, Dmel\CG15693, anonEST:Posey111, anonEST:Posey122, anonEST:Posey147, wu:fb81b03, zgc:77758, MGC52591, DKFZp468B225, FLJ27451, MGC102930, MGC128832, 4632426K06Rik, Dsk4, MGC102408, MGC72939, DDBDRAFT_0205449, DDBDRAFT_0231060, DDB_0205449, DDB_0231060, URP2	ribosomal protein S20; CG15693PA; RpS20PA; ribosomal protein S20; 40S ribosomal protein S20; 40S ribosomal protein S20; S22; 40S ribosomal protein S20; OTTMUSP00000004785; likely cytosolic ribosomal protein S20; S10	ORC1, MPP6, mri, MPHOSPH6, MYO1, NAB2, NDRG1, NEDD8, Ccp84Aa, Ccp84Ab, AIM4, adat, BFR1, Bub1, BRE5, imd, hpo, HP1e, l(1)G0136, KRI1, ECM29, GIS2, gem, FIN1, RTT107, SSZ1, skf, SBP1, sec24, SNF1, SPBP8B7.28c, Drep-3, Dref, Drep-1, DSN1, CG30115, CG17230, CG15293, CG3003, CG17107, CG6950, Cpn, CG15067, CG12081, CG10721, CG7928, CG9793, CG7967, PRP19, PPYR1, RPL11B, RPF2, RPL20A, RPL17A, RIO2, RPS1…
P46782	23033	71		2	0.14	0.07	RPS5	40S ribosomal protein S5	DISEASE RESISTANCE PROTEIN RPS5, RESISTANT TO P. SYRINGAE 5, T28K15.5, T28K15_5, chunp6933, fc74e05, fj57h03, wu:fc74e05, wu:fj57h03, MGC64490, AA617411, DDBDRAFT_0186804, DDBDRAFT_0230022, DDB_0186804, DDB_0230022	ribosomal protein S5; 40S ribosomal protein S5; 40S ribosomal protein S5; OTTMUSP00000026965; OTTMUSP00000026966; OTTMUSP00000026967; OTTMUSP00000026968; S5 ribosomal protein; putative 40S ribosomal protein S5; likely cytosolic ribosomal protein S5; rp14; YS8; S5; S2	LTE1, LYS12, KAP123, HRB1, KRE33, KRI1, KRR1, UBI4, TSR1, UBP3, UBC, UTP15, UTP9, URA7, UTP22, TIF35, TIF5, NOB1, NOP56, NAF1, NAB2, PBS1, ORC1, NUP60, NUS1, POR1, PHO4, PHO2, MPP10, PWP2, RIO2, REB1, RPL14A, RPL11B, RPC10, RPL1A, RPL17A, RPL13B, RPL17B, RPB2, RPL20A, RPB3, RPL1B, RPL16A, RPL18B, RPL14B, RPF2, RNA15, RPL15A, RPL20B, RPL13A, RPL19B, RPL21A, RPL12B, RPL10, RPL16B, PRT1, PRP19, RAI1…
P62899	14454	70		3	0.22	0.18	RPL31	60S ribosomal protein L31	DidioMp29, BcDNA:RE59131, CG1821, Dmel\CG1821, anonEST:Posey68, MGC78859, MGC90003, DKFZp459O0534, MGC88191, MGC106651, MGC107628, MGC72834, DDBDRAFT_0215330, DDBDRAFT_0231149, DDB_0215330, DDB_0231149	ribosomal protein L31; CG1821PA; CG1821PB; CG1821PC; RpL31PA; RpL31PB; RpL31PC; ribosomal protein L31; 60S ribosomal protein L31; 60S ribosomal protein L31; OTTHUMP00000202933; OTTHUMP00000202940; OTTHUMP00000202941; OTTHUMP00000202942; OTTHUMP00000202943	SPBP8B7.28c, air1, CACNA1A, ASF1B, BRCA1, lace, LYAR, MAGEB2, Pp2C1, POU5F1, PINX1, orb, NEDD8, NOP56, UBC, WBP5, YWHAZ, CG7987, cid14, CG8414, CG7928, CG2116, CG4835, CG2246, CG15443, CG3847, CG5017, Cpr72Ea, CNBP, CG14861, CG14369, CG14216, Drep-3, DDX56, EWSR1, Eaf, PSTPIP1
P07992	32884	68		6	0.21	0.03	ERCC1	DNA excision repair protein ERCC1	T12H1.18, T12H1_18, UV REPAIR DEFICIENT 7, UVR7, CG10215, Dmel\CG10215, ERCC1, MGC173912, MGC77511, zgc:77511, MGC53204, COFS4, RAD10, UV20, MGC140762, Ercc1, DDBDRAFT_0189457, DDBDRAFT_0232362, DDB_0189457, DDB_0232362	CG10215PA; Ercc1PA; DNA excision repair protein ERCC1; excision repair crosscomplementing 1; excision repair protein; DNA excision repair protein ERCC1; excision repair protein; DNA excision repair protein ERCC1; excision repair crosscomplementing 1; DNA excision repair protein ERCC1; excision repair 1	ERCC4, FANCG, UBC, UBL7, Xpac, XPA, HLH4C, GTF2H1, cpb, CG8642, TBP, TAF6, TAF10, TAF12, TAF7, SLX1A, SLX1B, SLX4, AT3G27960, AT3G27420, ANAC050, mei-9, POLR2A, pie, MSH2, CG33052, CG15631, cdc2, CG10209, CG11164
P61353	15788	66		6	0.45	0.2	RPL27	60S ribosomal protein L27	MMG1.7, RIBOSOMAL PROTEIN LARGE SUBUNIT 27, CG4759, Dmel\CG4759, RpL27e, fc93a08, wu:fc93a08, zgc:56171, MGC68687, MGC127451, MGC103134, DDBDRAFT_0202845, DDBDRAFT_0230153, DDB_0202845, DDB_0230153	ribosomal protein L27; ribosomal protein L27e; CG4759PA; RpL27PA; ribosomal protein L27; 60S ribosomal protein L27; 60S ribosomal protein L27; OTTMUSP00000002769; OTTMUSP00000002770; putative ribosomal protein L27 variant 1	AT3G10650, NEDD8, Epac, EIF2C4, elfless, LIMK1, koi, Ddr, CG8219, CG8349, CG9632, CG11768, CG11635, CG14478, CG13937, CG13907, cnn, CG3225, CG6049, CG32100, CG15764, CG2046, CG5009, CG32732, Tab2, UBC
P62829	14970	66		6	0.48	0.32	RPL23	60S ribosomal protein L23	CG3661, Dmel\CG3661, L17, L23, RL17, RPL17A, RpL17A, Rpl17A, MGC73149, fb06e03, wu:fb06e03, zgc:73149, MGC82808, DKFZp469F0324, MGC111167, MGC117346, MGC72008, rpL17, RPL17/L23, MGC127875, 2810009A01Rik, MGC72962, DDBDRAFT_0188834, DDBDRAFT_0230148, DDB_0188834, DDB_0230148	ribosomal protein L23; CG3661PA; RpL23PA; ribosomal protein L17A; ribosomal protein L23; 60S ribosomal protein L23; 60S ribosomal protein L17; 60S ribosomal protein L23; OTTHUMP00000164153; ribosomal protein L17; 60S ribosomal protein L23; ribosomal protein L17; 60S ribosomal protein L23; OTTMUSP00000002656; likely cytosolic ribosomal protein L23	TP53, UBC, EIF2C4, Fad2, MDM2, IPO5, star1, NEDD8, NOP56, RPL5, RPL11, BCCIP, CDC42, cactin, Art9, CG7011, CG33017, CG15109, CG2865, CG34404, CG18449, CG15545, cpb, DCC, CG13733, CG9286
Q14194	62487	66		8	0.1	0.08	CRMP1	Dihydropyrimidinase-related protein 1	CRMP1, MGC115310, MGC145930, CRMP1B, CRMP1, DPYSL1, DRP1, DRP1, ULIP3, DRP1, Dpysl1, Ulip3	collapsin response mediator protein1B; dihydropyrimidinaserelated protein 1; OTTHUMP00000217352; dihydropyrimidinase related protein1; dihydropyrimidinaselike 1; dihydropyrimidinaserelated protein 1; unc33like phosphoprotein 3; dihydropyrimidinaserelated protein 1; CRMP1; ULIP3; dihydropyrimidinaserelated protein 1; unc33like phosphoprotein 3; CRMP1; DRP1; dihydropyrimidinaserelated protein 1	TFG, TK1, UBE2B, TRIP13, VIM, CDK5RAP2, CDK5RAP3, DDX18, DPYSL2, MOBKL3, HTT, HSPE1, MCM3AP, IL33, KLHL20, LRRC1, LSM2, FXR1, FTH1, FUBP1, HNRNPUL1, HMGB1, HNRNPH1, HGS, HNRNPH3, EPN1, EEF1D, EIF2S2, GNE, HDHD2, FAS, SERPINB9, SEPHS1, SNRPG, RTN4, SAT1, NVL, PFN1, NAT9, NDUFV2, PAFAH1B3, MRPS12, PLA2G2A, PMF1, ALDH2, BTBD2, CCDC106, CACNA1A, CCL18, AGR2, AXIN1, CCT7, ARL15, RPA2, ROCK1, PPP1R8, P…
P14174	12639	65		2	0.26	6%*	MIF	Macrophage migration inhibitory factor	gif, glif, mmif, MGC127044, GIF, Glif, MGC107654, MGC72801	Macrophage migration inhibitory factor; Ldopachrome isomerase; Ldopachrome tautomerase; Phenylpyruvate tautomerase; macrophage migration inhibitory factor; Ldopachrome isomerase; Ldopachrome tautomerase; macrophage migration inhibitory factor; phenylpyruvate tautomerase; GIF; Ldopachrome isomerase; Ldopachrome tautomerase; glycosylationinhibiting factor; macrophage migration inhibitory factor; ph…	GORASP2, FIBP, MIF, NME1, CD74, BNIPL, COPS5, COPS6, ZNF408, STRN4, TP53
P62851	13791	62		6	0.53	0.2	RPS25	40S ribosomal protein S25	CG6684, D25, Dmel\CG6684, M(3)86D, M(3)S31, M(3)S32, M(3)s[32], RpS31, S25, anonEST:Posey260, MGC73391, zgc:73391, MGC82151, MGC89663, 2810009D21Rik, DDBDRAFT_0202849, DDBDRAFT_0215350, DDB_0202849, DDB_0215350	CG6684PA; CG6684PB; RpS25PA; RpS25PB; minute (3) 86D; minute (3) S32; ribosomal protein S25; 40S ribosomal protein S25; likely cytosolic ribosomal protein S25	CG7755, Cyp6v1, CG13311, CG13405, raps, UBC, UPF2, HAP1, esg, eIF4G2, NPC1b, POU5F1, N, SPoCk, SGSM2, run, stck, C1GalTA, CDC5L
Q5TAX3	188014	62		9	0.07	0.03	ZCCHC11	Terminal uridylyltransferase 4	papd3, DKFZp459G145, DKFZp779C1943, FLJ42878, PAPD3, TUT4, 6030404K05Rik, 9230115F04Rik, KIAA0191, PPAPD3, mKIAA0191	terminal uridylyltransferase 4like; PAP associated domain containing 3; TUTase 4; terminal uridylyltransferase 4; zinc finger CCHC domaincontaining protein 11; Caffeine Induced Death homolog family member (cid1)like; Caffeine Induced Death (S. pombe Cid) homolog family member (cid1)like; OTTMUSP00000008601; TUTase 4; terminal uridylyltransferase 4; zinc finger CCHC domaincontaining protein 11; te…
P36578	47953	60		2	0.07	0.04	RPL4	60S ribosomal protein L4	F22G5.34, F22G5_34, RIBOSOMAL PROTEIN L4, CG5502, Dmel\CG5502, RpL1, anonWO0172774.76, rpL1, fa97a02, fl04b10, wu:fa97a02, wu:fa97c01, wu:fl04b10, zgc:56659, zgc:85693, L1, MGC185639, MGC186651, rpl1, DKFZp468K1113, 2010004J23Rik, DDBDRAFT_0218032, DDBDRAFT_0231241, DDB_0218032, DDB_0231241	ribosomal protein L4; CG5502PA; RpL4PA; ribosomal protein L1; ribosomal protein L4; 60S ribosomal protein L4; 60S ribosomal protein L1; 60S ribosomal protein L4; 60S ribosomal protein L1; 60S ribosomal protein L4; L1; likely cytosolic ribosomal protein L4	DYRK2, HDAC5, AT3G10650, aru, APBB1, M(2)21AB, LIMK1, MAP3K1, MAP3K14, Shc, Ssl2, sec24, rols, RRP1B, Rh2, RhoGAP92B, Rlip, PRPF40A, CG13405, CG32369, CG4617, CG30480, CG5009, CG4785, CG9797, Vps20, SUMO2, Tektin-C, UBC, PBX2, NOP56, Myo10A, mus304, MYB, NDRG1, PIN1
P58876	13928	57		3	0.52	0.28	HIST1H2BD	Histone H2B type 1-D	H2B.1B, H2B/b, H2BFB, HIRIP2, MGC90432, dJ221C16.6, HIST1H2BI, MGC133641, MGC137068	H2B histone family, member B; HIRAinteracting protein 2; OTTHUMP00000016143; histone 1, H2bd; histone H2B type 1D; histone H2B.1 B; histone H2B.b	YWHAQ, HIRA, tat
P07237	57480	56		2	0.05	0.05	P4HB	Protein disulfide-isomerase	psmb3, zgc:92596, dsi, erba2l, git, pdi, pdia1, po4db, po4hb, prohb, PDI, DKFZp469E2031, PDIA1, DSI, ERBA2L, GIT, P4Hbeta, PDI, PDIA1, PHDB, PO4DB, PO4HB, PROHB, ERp59, PDI, Pdia1, Thbp, PDI, PDIR	protein disulfideisomerase; procollagenproline, 2oxoglutarate 4dioxygenase (proline 4hydroxylase), beta polypeptide (protein disulfide isomeraseassociated 1); Rcognin; cellular thyroid hormonebinding protein; procollagenproline, 2oxoglutarate 4dioxygenase (proline 4hydroxylase), beta polypeptide (protein disulfide isomeraseassociated 1); procollagenproline, 2oxoglutarate 4dioxygenase (proline 4hy…	P4HA3, P4HB, P4ha2, HDAC5, H2AFX, ELF3, EIF2S1, EIF4A2, FEZ1, env, ERO1L, ERO1LB, CUL2, COL10A1, COL1A2, COL1A1, TNFRSF14, TG, UBQLN1, TRIP6, AI837181, CD1D, CD2BP2, PRNP, PUF60, PTN, YWHAG
P39019	16051	56		4	0.2	0.26	RPS19	40S ribosomal protein S19	DidioMp18, MQL5.18, MQL5_18, RIBOSOMAL PROTEIN S19, MGC73211, zgc:73211, MGC68643, DKFZp468J1125, DBA, DBA1, MGC133566, Dsk3, MGC107694, DDBDRAFT_0205649, DDBDRAFT_0231059, DDB_0205649, DDB_0231059	ribosomal protein S19; 40S ribosomal protein S19; 40S ribosomal protein S19; OTTMUSP00000026374; OTTMUSP00000026375; OTTMUSP00000026377; OTTMUSP00000026378; OTTMUSP00000026379	C5AR1, CD4, SRRM2, SRRM1, UBC, RPS19, RPS19BP1, CNBP, PINX1, POT1, POU5F1, FGF2, MAGEB2
P39023	46365	54		4	0.07	0.09	RPL3	60S ribosomal protein L3	CG4863, Dmel\CG4863, L3, anonEST:GressD4, rpL3, MGC110350, wu:fa99g02, wu:fb65e09, zgc:110350, MGC53999, MGC104284, TARBPB, F2, J1, MGC103388, MGC72934, DDBDRAFT_0184143, DDBDRAFT_0191094, DDB_0184143, DDB_0191094, MAK8, TCM1, YOR2914	ribosomal protein L3; CG4863PA; CG4863PB; CG4863PC; CG4863PD; CG4863PE; RpL3PA; RpL3PB; RpL3PC; RpL3PD; RpL3PE; ribosomal protein L3; 60S ribosomal protein L3; 60S ribosomal protein L3like; 60S ribosomal protein L3; HIV1 TAR RNAbinding protein B; OTTHUMP00000199075; OTTHUMP00000199076; 60S ribosomal protein L3; ribosomal protein L3 homolog; 60S ribosomal protein L3; L4; likely cytosolic ribosomal…	FPR4, FUN12, Grasp65, GLC7, GIS2, FHL1, HAS1, HDAC5, hale, EGD2, EGD1, EBP2, ECM29, EIF6, ESF1, ERB1, ESF2, LYAR, MAK5, MAK3, LOC1, LSG1, MAK21, LpR1, KRE33, HYP2, IPI3, IFH1, IMD4, MIS1, MDM20, KEM1, UBC, UBP3, Tsp, UBI4, toy, Trim9, TRAM, tat, STM1, SUMO2, TIF6, UTP22, URB2, URB1, C901, CBF5, BUD20, BTT1, BRX1, BM-40-SPARC, BMH1, BMH2, BRE5, CCT6, CDC42BPB, ARX1, alpha-Est7, APM1, ARD1, ARB1, A…
P62263	16434	54		3	0.43	0.15	RPS14	40S ribosomal protein S14	DidioMp37, T31E10.14, T31E10_14, mitochondrial ribosomal protein S14, S14, fa92e08, wu:fa92e08, zgc:73215, MGC130808, MGC53662, EMTB, 2600014J02Rik, AL023078, MGC86125, DDBDRAFT_0183952, DDBDRAFT_0230056, DDB_0183952, DDB_0230056	ribosomal protein S14; 40S ribosomal protein S14; 40S ribosomal protein S14; emetine resistance; 40S ribosomal protein S14; OTTMUSP00000041190; OTTMUSP00000041191; OTTMUSP00000041192; OTTMUSP00000041193	UBC, TRIP6, TAF9, TH1L, MEPCE, MAGEB2, Mapk13, NEDD8, RIPK2, RBBP6, SMAD2
P42766	14543	53		2	0.22	0.08	RPL35	60S ribosomal protein L35	BcDNA:RE09547, CG4111, Dmel\CG4111, RpL35e, anonEST:Posey157, anonEST:fe1C12, CHUNP6863, MGC116425, MGC76336, MGC89716, MGC128342, 2410039E09Rik, MGC72958, DDBDRAFT_0187901, DDBDRAFT_0231152, DDB_0187901, DDB_0231152	ribosomal protein L35; AY105029; AY105029_IDP; L35; PCO082331; PCO082331_ov; CG4111PA; CG4111PB; RpL35PA; RpL35PB; anonfastevolving1C12; ribosomal protein L35; 60S ribosomal protein L35; 60S ribosomal protein L35; OTTMUSP00000013245	UBC, air1, DDX21, cid14, CG7763, CG7202, CG3939, CG2021, CG11327, PRKAA1, PSTPIP1, SPBC947.10, SPBP8B7.28c, S6kII, EIF2C4
Q71UM5	9813	53		4	0.79	0.25	RPS27L	40S ribosomal protein S27-like	MGC127652, 1810034D23Rik	ribosomal protein S27like protein; 40S ribosomal protein S27like; OTTHUMP00000207682; OTTHUMP00000207683; OTTHUMP00000207684; 40S ribosomal protein S27like; 40S ribosomal protein S27like protein; 40S ribosomal protein S27like; 40S ribosomal protein S27like protein; OTTMUSP00000045919; OTTMUSP00000045920; ribosomal protein S27	MDM2, UBC
P14136	49907	52		2	0.06	0.04	GFAP	Glial fibrillary acidic protein	MGC110485, cb345, etID36982.3, gfapl, wu:fb34h11, wu:fk42c12, xx:af506734, zgc:110485, DKFZp459C0729, FLJ45472, MGC139638, AI836096	zrf1 antigen; OTTMUSP00000002989; intermediate filament protein; glial fibrillary acidic protein alpha; intermediate filament	CAMK2A, PDZK1, PDLIM1, PDLIM7, Nr2e1, POM121, nef, MYO15B, Ncor1, CDK1, CEP76, env, GRAP2, gag-pol, HGS, KIAA0408, MEN1, S100A1, S100B, STAT1, SRC, SH3YL1, ROCK1, PSEN1, PSEN2, PRKCA, PRKACA, RIBC2, Ubc, TUBGCP4, VIM, tat
P78527	473749	52		10	0.01	0.01	PRKDC	DNA-dependent protein kinase catalytic subunit	dnapkcs, dnapk, dnpk1, hyrc, hyrc1, p350, prkdcA, xrcc7, DNAPKCS, DNAPKcs, DNAPK, DNPK1, HYRC, HYRC1, XRCC7, p350, AI326420, AU019811, DNAPKcs, DNAPDcs, DNAPK, DNPK1, HYRC1, XRCC7, scid, slip, MGC189093	DNAPK catalytic subunit; DNAdependent protein kinase catalytic subunit; DNAdependent protein kinase catalytic subunit; DNAdependent protein kinase catalytic subunitlike; DNAPK catalytic subunit; DNAdependent protein kinase catalytic subunit; hyperradiosensitivity of murine scid mutation, complementing 1; p460; DNAPK catalytic subunit; DNAPKcs; DNAdependent protein kinase catalytic subunit; protei…	RAD17, RBBP8, PRKCD, PPP6R3, PPP2CA, PRKAB2, PPP6C, PRKDC, PPP6R1, PPP6R2, RPA1, RPA2, PTS, RECQL5, ATRIP, ATM, ATG4C, BECN1, AKT1, AKT2, AR, AIRE, AP1B1, CDC5L, BMI1, BRCA1, BIRC5, AICDA, ABL1, 4930572J05Rik, C8orf41, CASP3, C1D, C12orf44, CAMKK2, GZMB, H2AFX, HDAC5, HDLBP, HDAC3, H3F3A, ESR1, HMGB2, HIST1H3E, HMGB1, HIST1H1A, HIST1H1C, EIF2S2, E4F1, gag-pol, GBAS, CHEK1, CHUK, CHAF1A, CHD1L, CI…
O75616	48833	46		2	0.06	0.04	ERAL1	GTPase Era, mitochondrial	si:ch211207c6.1, ERA, ERAL1A, HERAA, HERAB, MGC157415, 2610524P08Rik, 9130407C09Rik, AU019798, Era, MERAS, MERAW, MGC109051	GTPbinding protein era homolog; GTPbinding protein era homologlike; CEGA; ERAW; GTPbinding protein era homolog; GTPase, human homolog of E. coli essential cell cycle protein Era; conserved ERAlike GTPase; era (E. coli Gprotein homolog)like 1; hERA; Eralike 1; GTPbinding protein era homolog; CEGA; ERAW; ERAlike GTPase; ERAlike protein 1; GTPbinding protein era homolog; conserved ERAlike GTPase	ICT1
P62913	20468	45		1	0.16	0.07	RPL11	60S ribosomal protein L11	BcDNA:LD17235, CG7726, DL11, Dmel\CG7726, EST A, L11, l(2)k16914, zgc:86748, MGC85310, DKFZp468I2311, DBA7, GIG34, MGC127967, 2010203J19Rik, MGC114407, DDBDRAFT_0205652, DDBDRAFT_0214853, DDB_0205652, DDB_0214853	ribosomal protein L11; CG7726PA; RpL11PA; ribosomal protein DL11; ribosomal protein L11; 60S ribosomal protein L11; 60S ribosomal protein L11; CLLassociated antigen KW12; OTTHUMP00000003145; cell growthinhibiting protein 34; 60S ribosomal protein L11; OTTMUSP00000010420; OTTMUSP00000010421; likely cytosolic ribosomal protein L11	CG10486, CDKN2A, CG5792, CG17568, MDM2, jbug, Hsp67Ba, TP53, EIF2C4, Fmr1, NOP56, PML, MYC, NEDD8, RPL23, RPL5, BLMH
Q16695	15613	45		10	0.21	0.3	HIST3H3	Histone H3.1t	H3.4, H3/g, H3FT, H3t, MGC126886, MGC126888	H3 histone family, member T; H3/t; histone 3, H3; histone H3.1t; histone 3, H3	PADI4, NAP1L4, NCOA3, PGR, PIM1, NPM1, NEWENTRY, RCOR1, RBBP5, RBBP7, RAD51L1, RBBP4, RAG1, RPS6KA5, RREB1, RPS6KA3, PTMA, PRDM2, GTF3C4, HDAC2, HDAC8, HDAC1, HDAC5, HAT1, HIST3H3, HIST4H4, HIRIP3, FOXA1, EZH2, GADD45A, DYRK2, EGFR, EHMT1, EED, EHMT2, EP300, KDM1A, Kdm4c, KDM6A, KAT2B, IL8, IPO4, ING4, MCM2, MDM2, MCM7, KPNA1, MLL, MGMT, HSP90AA1, HSPA8, tat, TAF1A, TDRD3, TAF1, UBC, SUV39H1, TRP…
Q9Y3D9	21814	45		3	0.31	0.1	MRPS23	28S ribosomal protein S23, mitochondrial	CG31842, Dmel\CG31842, l(2)SH0272, l(2)SH2 0272, wu:fa18c12, zgc:100967, HSPC329, MRPS23, MGC134172, 2310047I09Rik, D11Bwg1153e, Rpms23	CG31842PA; lethal (2) SH0272; mRpS23PA; mitochondrial ribosomal protein S23; 28S ribosomal protein S23, mitochondrial; 28S ribosomal protein S23, mitochondrial; S23mt; 28S ribosomal protein S23, mitochondrial; MRPS23; S23mt; 28S ribosomal protein S23, mitochondrial; MRPS23; OTTMUSP00000001429; OTTMUSP00000001430; OTTMUSP00000034284; OTTMUSP00000034285; S23mt; 28S ribosomal protein S23, mitochondr…	ICT1, SRRM2
P62318	14021	43		3	0.23	0.15	SNRPD3	Small nuclear ribonucleoprotein Sm D3	zgc:86943, MGC81359, SMD3, SmD3, MGC137063, 1700043E15Rik, 2310009E13Rik, AW046420, SMD3, DDBDRAFT_0217082, DDBDRAFT_0233194, DDB_0217082, DDB_0233194	small nuclear ribonucleoprotein Sm D3; smD3; small nuclear ribonucleoprotein Sm D3; snRNP core protein D3; small nuclear ribonucleoprotein Sm D3; small nuclear ribonucleoprotein Sm D3like; OTTHUMP00000198382; small nuclear ribonucleoprotein Sm D3; small nuclear ribonucleoprotein polypeptide D3; snRNP core protein D3	DDX20, CLNS1A, WDR77, GEMIN6, GEMIN7, GEMIN5, tat, UBC, STXBP3, STRAP, STXBP2, MEPCE, LSM10, LSM7, LSM3, RNU11, RNU12-2P, PRMT5, Prpf8, SNRPE, Snw1, SNRPN, SNRPB, SNRPG, SREK1, SRRM1, SRRM2, SMN2, SMN1, SF3A2, SIP1, Sf3a1, Nhp2l1, CDC5L, AIRE, BANF1
P61626	16982	42		3	0.19	0.12	LYZ	Lysozyme C	MGC136734, zgc:136734, LYZC, LZM, LYZS, LYS, LZ, MGC137103	lys C; lysozyme C; lysozymelike protein 2; lysozyme (renal amyloidosis); 1,4betaNacetylmuramidase C; allergen Gal d IV; dystrophin; egg white lysozyme; lysozyme C; 1,4betaNacetylmuramidase C; lysozyme C; 1,4betaNacetylmuramidase C; lysozyme (renal amyloidosis); lysozyme C; 1,4betaNacetylmuramidase C; lysozyme C; renal amyloidosis; 1,4betaNacetylmuramidase C; lysozyme (renal amyloidosis); lysozyme…	LCN1, KHK, LRRK1, LTF, A2M, PARP11, NME2, USP25, USP1, UBC, ELN
P26373	24304	41		4	0.13	0.07	RPL13	60S ribosomal protein L13	Bbc1, CG4651, Dmbbc1, Dmel\CG4651, L13, Rpl13, anonEST:fe1D1, bbc1, rpL13, zgc:92272, MGC81947, MGC75681, BBC1, BBC1, D16S444E, FLJ27453, FLJ27454, MGC117342, MGC71373, L13, DDBDRAFT_0184102, DDBDRAFT_0229951, DDB_0184102, DDB_0229951	CG4651PA; CG4651PB; RpL13PA; RpL13PB; anonfastevolving1D1; rprotein L13; ribosomal protein L13; 60S ribosomal protein L13; 60S ribosomal protein L13; breast basic conserved gene 1; breast basic conserved protein 1; 60S ribosomal protein L13; OK/SWcl.46; breast basic conserved protein 1; 60S ribosomal protein L13; A52; OTTMUSP00000017746; snoRNA MBII202; likely cytosolic ribosomal protein L13; rib…	HDAC5, UBC, Vm34Ca, RhoGAP92B, RICTOR, Rcd5, SPBP8B7.28c, SMN1, IPO5, NEDD8, NOP56, cid14, CG8368, CG18292, CG32086, CG32276, CG14204, CG11188, CG11377, DCC, Bap60, CDC5L, air1
P31943	49484	41		1	0.06	0.03	HNRNPH1	Heterogeneous nuclear ribonucleoprotein H	MGC77712, zgc:77712, MGC130700, MGC80081, hnrph2, HNRPH1, DKFZp686A15170, HNRPH, HNRPH1, hnRNPH, AI642080, E430005G16Rik, Hnrnph, Hnrph1	heterogeneous nuclear ribonucleoprotein H2 (H'); heterogeneous nuclear ribonucleoprotein H; heterogeneous nuclear ribonucleoprotein H1like protein; heterogeneous nuclear ribonucleoprotein Hlike; OTTHUMP00000161513; OTTHUMP00000223421; OTTHUMP00000223422; heterogeneous nuclear ribonucleoprotein H; hnRNP H; nuclear ribonucleoprotein H1 (H); heterogeneous nuclear ribonucleoprotein H; heterogeneous n…	MEPCE, HSPD1, KPNA2, KHSRP, KHDRBS2, RQCD1, PRMT5, DGCR8, CDK9, CPNE1, CRMP1, DDX17, DDX5, tat, SYNCRIP, TCERG1, SUMO2, SUMO4, TOM1L1, UBC, SRRM2, SREK1, SMN1, ZWINT, WDR77, YKT6, YWHAQ, YWHAG, YTHDF2, HNRNPU, HNRNPA1, Hnrnph1, HNRNPF, HNRNPA2B1, HNRNPH2, HNRNPK, HNRNPM, HNRNPD, GPN1, NDRG1, NCBP2, MYSM1, NCBP1, PLOD1, PIN1, CCT4, CCT5, CD4, APBB1, Cbx1
P35268	14835	40		2	0.22	0.1	RPL22	60S ribosomal protein L22	CG7434, Dmel\CG7434, EG:BACR19J1.4, L22, PBP12, RL22, Rpl22, anonEST:Posey53, rpL22, rpl22, xenla.hrpl22, EAP, HBP15, HBP15/L22, 2700038K18Rik, DDBDRAFT_0187786, DDBDRAFT_0230146, DDB_0187786, DDB_0230146	ribosomal protein L22; CG7434PA; PARPbinding protein12; RpL22PA; ribosomal protein L22; 60S ribosomal protein L22; ribosomal protein homologue to human L22; 60S ribosomal protein L22; 60S ribosomal protein L22; EBERassociated protein; EpsteinBarr virus small RNAassociated protein; EpsteinBarrencoded RNAassociated protein; heparinbinding protein 15; heparinbinding protein HBp15; 60S ribosomal prot…	FK506-bp2, hale, grim, Lk6, Mer, Moe, CD4, CDC42, air1, AP-50, Parp, mus304, POU5F1, NSFL1C, Syx16, UBC, Tif-IA, TfIIA-L, Ubx, cup, CSE1L, CG17667, CG31158, CG15109, cid14, CG7231, CG9465, CG9040, CkIIalpha, CG9004, CG13996, CG14216, CG11168, SPBP8B7.28c, SPBC947.10, RpL22, rpr, rdx, ptc, wupA
P61289	29602	40		2	0.23	0.1	PSME3	Proteasome activator complex subunit 3	fb19c08, unp310, wu:fb19c08, MGC81513, psme3b, MGC121749, DKFZp469M1721, Ki, PA28gamma, PA28G, REGGAMMA, AA410043, AU020960, Ki, PA28gamma, REGgamma, pa28g, Ab2371, MGC109065, DDBDRAFT_0186353, DDBDRAFT_0191141, DDB_0186353, DDB_0191141	proteasome activator complex subunit 3; proteaseome (prosome, macropain) 28 subunit, 3; proteaseome 28 subunit, 3; PA28g; PA28gamma; activator of multicatalytic protease subunit 3; proteasome activator 28 subunit gamma; proteasome activator complex subunit 3; proteasome activator subunit 3; PA28g; PA28gamma; activator of multicatalytic protease subunit 3; proteasome activator 28 subunit gamma; pr…	TAF1D, tat, vif, UBC, TP53, USP43, HSPA5, KIAA1267, ITPKB, MCC, MDM2, COIL, CDKN2A, CDKN1A, NCOA3, NUDT18, SLX1B, SMURF1, SERF2, FXR2, gag-pol, HCVgp1, PSME3, RNPS1, ZCCHC10, WDR48, WDR25, YWHAQ, ATN1, BBS2, ATP5B, BAP1, ADAP1, CASP6, CASP7, CASP3
P63167	10530	40		1	0.31	0.24	DYNLL1	Dynein light chain 1, cytoplasmic	dynll2, wu:fd56c09, zgc:73406, MGC89636, dlc1, dlc8, dncl1, dnclc1, hdlc1, lc8, lc8a, pin, DLC1, DLC8, DNCL1, DNCLC1, LC8, LC8a, MGC126137, MGC126138, PIN, hdlc1, LC8, CDLC2, DNCL1, PIN, Dlc8, Dnclc1, Pin, 8kDLC, Dlc8, Dnclc1, MGC72986, Pin	dynein light chain 1, cytoplasmic; dynein light chain 2; dynein, light chain, LC8type 2; 8 kDa dynein light chain; cytoplasmic dynein light polypeptide; dynein light chain 1, cytoplasmic; dynein, cytoplasmic, light polypeptide 1; protein inhibitor of neuronal nitric oxide synthase; dynein light chain 1, cytoplasmic; cytoplasmic dynein light polypeptide; dynein light chain 1, cytoplasmic; dynein l…	Dync1h1, Dync1i2, DYNC1LI2, EEF1A1, Dync1i1, DYNC1LI1, DYNLL1, DYNLRB1, DYNLL2, EML3, GAPDH, HIP1R, HMMR, Grin3a, HDAC2, HDAC6, Grin2a, Gphn, Glul, GLCCI1, Glud1, Fam107b, FAM40A, FAM172A, FAM83D, FBXO38, FBXO30, UHRF1BP1L, Vim, STRN3, STRN, STK25, STRN4, TLK2, TLK1, THAP8, Tubb2b, Ube2k, Tuba1a, TUBB, TXNDC17, TUBA3C, TRPS1, TRAF3IP3, TP53BP1, Spag5, SNCA, SNCG, SKP1, SLC25A10, Shroom1, SHROOM3,…
Q9Y3S1	244293	40		9	0.04	0.02	WNK2	Serine/threonine-protein kinase WNK2	ARABIDOPSIS THALIANA WITH NO K 2, ATWNK2, PROTEIN KINASE, WITH NO K 2, ZIK3, KIAA1760, NYCO43, P/OKcl.13, PRKWNK2, SDCCAG43, 1810073P09Rik, AW122246, ESTM15, X83337, mKIAA1760, RGD1307284	OTTHUMP00000196928; OTTHUMP00000196929; antigen NYCO43; mitogenactivated protein kinase kinase kinase; protein kinase lysinedeficient 2; protein kinase with no lysine 2; protein kinase, lysine deficient 2; serine/threonineprotein kinase WNK2; serologically defined colon cancer antigen 43; protein kinase lysinedeficient 2; protein kinase with no lysine 2; serine/threonineprotein kinase WNK2; serin…	YWHAZ, WNK1, ATXN1
Q9NQ39	20279	39		3	0.16	0.07	RPS10P5	Putative 40S ribosomal protein S10-like	RPS10L, RPS10_13_1677, bA371L19.2		EIF2C4
P02810	17006	38		5	0.19	3%*	PRH1	Salivary acidic proline-rich phosphoprotein 1/2	PP1, ZmPP1, MGC74956, Pa, Atype, MP2, Prp	CL2394_1; U3primeP.P; gnp_AI948384b; gpm118b; protein phosphatase1; serine/threonineprotein phosphatase PP1; std603044D07; umc202; umc202(prh); umc202(prp); prolinerich protein HaeIII subfamily 1; prolinerich protein MP2; prolinerich salivary protein
P14174	12639	38		1	0.26	6%*	MIF	Macrophage migration inhibitory factor	gif, glif, mmif, MGC127044, GIF, Glif, MGC107654, MGC72801	Macrophage migration inhibitory factor; Ldopachrome isomerase; Ldopachrome tautomerase; Phenylpyruvate tautomerase; macrophage migration inhibitory factor; Ldopachrome isomerase; Ldopachrome tautomerase; macrophage migration inhibitory factor; phenylpyruvate tautomerase; GIF; Ldopachrome isomerase; Ldopachrome tautomerase; glycosylationinhibiting factor; macrophage migration inhibitory factor; ph…	GORASP2, FIBP, MIF, NME1, CD74, BNIPL, COPS5, COPS6, ZNF408, STRN4, TP53
P63173	8270	38		2	0.4	0.32	RPL38	60S ribosomal protein L38	41Af, 41Ag, BcDNA:RE42506, CG18001, CG40278, Dmel\CG18001, E2b, GroupIV, M(2)41A, M(2)S2, M(2)S3, l(2)41Af, l(2)41Ag, l(2)41Ai, l(2)EMS472, l(2)EMS4572, l(2R)A', MGC152655, wu:fb06b10, zgc:92860, RL38, MGC85404, MGC133564, 0610025G13Rik, MGC125176, DDBDRAFT_0202100, DDBDRAFT_0231155, DDB_0202100, DDB_0231155	60S ribosomal protein L38; CG18001PA; Minute(2)41A; RpL38PA; enhancer on chromosome 2, complementation group b; lethal(2)41Af; nipped; ribosomal protein 38; ribosomal protein L38; 60S ribosomal protein L38; OTTMUSP00000003375; OTTMUSP00000003376; OTTMUSP00000003377; OTTMUSP00000003378; Rpl38p	GIS2, HHF1, GCN5, gus, EIF2C4, CHMP5, CIC1, CIK1, Chi, CSN1a, ct, CTI6, CG15479, CG3021, CG4810, DCC, DSN1, CG13322, CG14589, MEPCE, IRA2, mam, LSG1, LSM12, NAB2, NCE101, N, PHO4, NME2, NOG2, NOP15, NOG1, NUG1, ORC1, NSA2, RPL25, RPL28, RPL3, RPL30, RPL22A, RPL36B, RSA4, RRP17, PPM1, RPF2, RPF1, RIPK2, vg, UBI4, Traf-like, TFE3, TMA108, CDC11, BUD20, BRE5, run, RUVBL2, Sld5, SLA1, SMD3, SDA1, SSA…
Q9NRL3		37		2	0.04	0.02	STRN4	Striatin-4	FLJ35594, ZIN, zinedin, C80611, ZIN, zinedin	striatin4like; striatin4; Strn4 proteinlike; zinedin; OTTMUSP00000029525; OTTMUSP00000029526; striatin4	STK24, STK25, STRN, STRN3, TRAF3IP3, FAM40A, Dynll1, ECSIT, GDF9, MTG1, MST4, PI4KA, PDCD10, NBEA, CTTNBP2, CTTNBP2NL, DFFA, CXorf26, CLDN12, C11orf61, CALM1, CAV1, ASNS, AK5, BAT1, PPP2CA, PPBP, PPP2R1A, PPP2CB, SLC25A6, SIKE1, ZRANB1, WNT7A, WIPI2, MCC, MOBKL3, MIF, LPPR3, KLHDC2
P05198	36374	35		2	0.09	0.06	EIF2S1	Eukaryotic translation initiation factor 2 subunit 1	MGC56347, eif2, fb19d01, wu:fb19d01, MGC53429, eif2a, MGC69476, eif2a, DKFZp459D022, EIF2A, EIF2, EIF2A, EIF2alpha, EIF2, EIF2A, MGC128972, 0910001O23Rik, 2410026C18Rik, 35kDa, Eif2a, eIF2alpha, MGC93488, DDBDRAFT_0168532, DDBDRAFT_0229412, DDB_0168532, DDB_0229412	eIF2 alpha subunit; EIF2A; EIF2alpha; eIF2alpha; eukaryotic translation initiation factor 2 subunit 1; eukaryotic translation initiation factor 2 subunit alpha; eukaryotic translation initiation factor 2, subunit 1 (alpha ); EIF2A; EIF2alpha; eIF2alpha; eukaryotic translation initiation factor 2 subunit 1; eukaryotic translation initiation factor 2 subunit alpha; eIF2alpha; eIF2A; eIF2alpha; euka…	EIF2S2, EIF2AK1, EIF2B2, EIF2B1, EIF2B4, EIF2AK2, EIF1AX, EIF2AK3, EIF2B3, EIF1B, tat, PPP1R15A, PRKCD, PRKRIR, CASP3, CASP6, MELK, Myc, P4HB, SFN, Set
P55268	202982	35		2	0.02	0	LAMB2	Laminin subunit beta-2	si:dkey32e6.2, lamb1, lams, LAMC1, LAMS, MGC128643, AW211941, Lamb2, Lams, MGC93588, SLAM	laminin beta 2; sof; softy; laminin beta 2; laminin, beta 1; laminin subunit beta2like; laminin subunit beta2; laminin, gamma 1 (formerly LAMB2); OTTHUMP00000210663; SLAM beta; Slaminin subunit beta; laminin B1s chain; laminin S; laminin subunit beta2; laminin11 subunit beta; laminin14 subunit beta; laminin15 subunit beta; laminin3 subunit beta; laminin4 subunit beta; laminin7 subunit beta; lamin…	Cacna1a, ATXN7, PLEKHA5, tat
P62979	18296	35		1	0.18	0.1	RPS27A	Ubiquitin-40S ribosomal protein S27a	UBI2, Uerps27a, CG5271, DUb80, Dmel\CG5271, Dub80, UB3D, Ubif80, Ubim, Ubiq, l(2)04820, l(2)31Ei, mfs(2)31, mfs(2)48, mfs48, MGC66168, hm:zeh0386, ik:tdsubc_1f2, tdsubc_1f2, xx:tdsubc_1f2, zgc:66168, MGC81889, CEP80, UBA80, UBCEP1, UBCEP80, 0610006J14Rik, Uba52, Ubb, Ubc, Uba52, Ubb	ubiquitin and ribosomal protein S27a; ubiquitinribosomal protein S27a fusion; ubiquitin/79aa fusion protein; ubiquitin/ribosomal protein S27Ae fusion; CG5271PA; RpS27APA; Ubiquitinmonomeric; male female sterile 31; ribosomal protein S27A; ubiquitin; ubiquitin fusion 80; 40S ribosomal protein S27a; 40S ribosomal protein S27a; ubiquitin carboxyl extension protein 80; ubiquitin40S ribosomal protein …	UBC, UBA2, UBI4, VMA9, TOM1, TGFBR1, UBR1, MAST2, MDM2, JNM1, kek2, Moe, lace, KIAA1310, RABGEF1, QCR6, RCO1, RIO2, RRP7, RPS27A, rnf185, RNF11, PRP4, ACVR1, CDC43, CDC6, BMPR1B, BRE5, POLH, PAP2, PBS2, PHO4, CG10694, CG13405, CG12721, comm, DAZAP2, Ddr, CG5009, CG17568, CG15561, CG3225, CG4887, CG15479, CG5111, CG15440, CG15109, CG31373, CG32635, dl, DNAJB2, DPB3, CG7546, CG9119, CG7386, CG9099,…
Q86TJ2	49010	35		2	0.06	0.01	TADA2B	Transcriptional adapter 2-beta	MGC192692, wu:fb72h11, wu:fi12b07, wu:fi33a06, zgc:110397, MGC84576, DKFZp469I1816, ADA2(beta), ADA2B, MGC21874, Ada2blike, AA474455, Gm145, ADA2B, MGC189538, RGD1561605	transcriptional adapter 2beta; transcriptional adapter 2beta; transcriptional adaptor 2 (ADA2 homolog, yeast)beta; ADA2beta; ADA2like protein beta; OTTHUMP00000217254; transcriptional adapter 2beta; transcriptional adaptor 2 (ADA2 homolog, yeast)beta; transcriptional adaptor 2B	SREBF1, USP22
Q5VYS8	173288	34		3	0.02	0.01	ZCCHC6	Terminal uridylyltransferase 7	papd6, ISCA1, DKFZp666B142, DKFZp686C11112, DKFZp686F119, DKFZp686I1269, PAPD6, 6030448M23Rik, AA420405, MGC38585	HESBlike domaincontaining protein 2; iron sulfur assembly protein IscA; ironsulfur assembly protein IscA; ironsulfur cluster assembly 1 homolog, mitochondrial; terminal uridylyltransferase 7like; PAP associated domain containing 6; TUTase 7; terminal uridylyltransferase 7; zinc finger CCHC domaincontaining protein 6; Caffeine Induced Death homolog family member (cid1)like; TUTase 7; terminal urid…
P29692	31217	33		1	0.1	0.04	EEF1D	Elongation factor 1-delta	EF1D, EF1D, FLJ20897, FP1047, 1700026P12Rik, 5730529A16Rik, AL023999	EF1delta; P36; elongation factor 1 delta; elongation factor 1delta; EF1delta; antigen NYCO4; elongation factor 1delta; guanine nucleotide exchange protein; EF1delta; elongation factor 1delta; eukaryotic translation elongation factor 1 delta (guanine nucleotide exchange protein) isoform 1; eukaryotic translation elongation factor 1 delta (guanine nucleotide exchange protein) isoform 2; EF1delta; O…	SRRM2, SIAH1, GARS, FRA10AC1, FARSA, FOS, ELF3, EEF1A2, EEF1D, EEF1G, HEXDC, PRKCA, RPS6KA1, NR2F1, Mapk13, KARS, KTN1, CD48, ASCC2, tat, VARS, TPT1, DARS, CSNK2A1, CTBP1, CTBP2, CRMP1, CDK1
Q9BYN0		32		1	0.21	N/A	SRXN1	Sulfiredoxin-1	C20orf139, Npn3, SRX1, YKL086W, dJ850E9.2, 1700127B04Rik, AI854065, AW488194, Npn3, Srx, Srx1, TX01, Ab2390, Npn3	sulfiredoxin 1 homologlike; sulfiredoxin1; sulfiredoxin1like; sulfiredoxin 1 homolog; sulfiredoxin 1 homolog; sulfiredoxin1; neoplastic progression 3; neoplastic progression protein 3; sulfiredoxin1; neoplastic progression 3; sulfiredoxin1	UCHL5
Q9Y3U8	12303	32		3	0.27	0.18	RPL36	60S ribosomal protein L36	secX, BcDNA:AT29875, CG7622, Dmel\CG7622, EG:115C2.7, L36a, M(1)1B, M(1)Bld, Vi, anonEST:Posey274, l(1)1Bj, l(1)G0471, zgc:86707, MGC85430, MGC89873, DKFZp469C084, DKFZp566B023, MGC127188, RPL35, DDBDRAFT_0168450, DDBDRAFT_0185019, DDB_0168450, DDB_0185019	ribosomal protein L36; CG7622PA; CG7622PB; CG7622PC; CG7622PD; Minute(1)1B; Minute(1)Blond; RpL36PA; RpL36PB; RpL36PC; RpL36PD; ribosomal protein L36; viability; 60S ribosomal protein L36; 60S ribosomal protein L36; ribosomal protein L35	PRKRA, PSTPIP1, RPL18A, rols, Atpalpha, MAGEB2, Ir54a, Xbp1, CNBP, CG32635, CG5068, CG34404, CG17568, UBC, vir, run
Q8IZC7		31		2	0.06	0.02	ZNF101	Zinc finger protein 101	DKFZp570I0164, HZF12, MGC149565, MGC149566	zinc finger protein 101 (Y2); zinc finger protein 12; zinc finger protein HZF12	CALCOCO2, MDFI
O60879	126231	30		2	0.02	0	DIAPH2	Protein diaphanous homolog 2	dia2, sb:eu1025, DIA, DIA2, DRF2, FLJ11167, POF, POF2, MGC148327, Diap2, RGD1564399	diaphanous 2; zdia2; protein diaphanous homolog 2like; diaphanousrelated formin2; diaphorase2; protein diaphanous homolog 2; diaphanous 2; protein diaphanous homolog 2	TCERG1, CENPA, NCKIPSD, APBB1, CDC42, RHOD
P62877		30		1	0.27	0.04	RBX1	E3 ubiquitin-protein ligase RBX1	ATRBX1, F7C8.160, F7C8_160, HRT1, REGULATOR OF CULLINS1, RINGBOX 1, ROC1, im:7137515, zgc:136444, BA554C12.1, FLJ60363, MGC13357, MGC1481, RNF75, ROC1, MGC127542, 1500002P15Rik, AA517855, MGC116275, DDBDRAFT_0187560, DDBDRAFT_0231276, DDB_0187560, DDB_0231276	RINGbox protein 1; E3 ubiquitinprotein ligase RBX1; RING box protein 1; RING finger protein 75; RINGbox protein 1; ZYP protein; regulator of cullins 1; E3 ubiquitinprotein ligase RBX1; RING finger protein 75; ringbox protein 1	Lrrc41, KEAP1, KBTBD10, HSPA8, HSPA1A, ING3, VPRBP, VHL, vif, TIR, TUBA1B, TCEB2, TRPC4AP, UBXN7, ACTG1, ABTB2, CCND2, CDC34, CCND1, CCND3, CAND1, CASP3, ARID1B, ASK2, btb3, btb1, btb2, ATCUL3, BCL2, ATCUL1, GPS1, ENC1, FBXW8, FBXO3, FBXO11, FBXW11, FBXO42, FBXO22, FBXO18, FBXO31, E2F1, gag, GAN, SMAD3, SKP1, skp2, ZC3HC1, ZTL, RCE1, raf2, rik1, RFWD2, Rps6kb1, PTGS2, PSMA6, cul3, CUL5, CUL3B, CU…
Q16555	62711	30		4	0.05	0.09	DPYSL2	Dihydropyrimidinase-related protein 2	MGC68668, crmp2, dhprp2, drp2, drp2, unc33, unc33, crmp2, dhprp2, drp2, drp2, unc33, unc33, CRMP2A, DKFZp468O1328, CRMP2, DHPRP2, DRP2, DRP2, CRMP2, CRMP2, DRP2, TOAD64, AI851130, Crmp2, DRP2, Musunc33, TOAD64, Ulip2, Crmp2, TOAD64	DRP2; collapsin response mediator protein CRMP62; collapsin response mediator protein2A; dihydropyrimidinaserelated protein 2; dihydropyrimidinaserelated protein 2like; DRP2; dihydropyrimidinaserelated protein 2; CRMP2; N2A3; ULIP2; collapsin response mediator protein 2; collapsin response mediator protein hCRMP2; dihydropyrimidinaselike 2 long form; dihydropyrimidinaserelated protein 2; unc33lik…	DPYSL5, CRMP1, TUBB, AP2A1, PLD2, NUMB, GSK3B, ROCK1, RHOA
Q9UDY2	134104	30		1	0.02	0.01	TJP2	Tight junction protein ZO-2	MGC154366, x104, zo2, zo2, ZO2, MGC26306, X104, ZO2, MGC159949, zo2, MGC124724, ZO2	tight junction protein 2; tight junction protein ZO2; tight junction protein ZO2like; Friedreich ataxia region gene X104 (tight junction protein ZO2); tight junction protein ZO 2; tight junction protein ZO2; zona occludens protein 2; zonula occludens protein 2; tight junction protein ZO2; zona occludens 2; zona occludens protein 2; zonula occludens protein 2; Tight junction protein ZO2 (Zonula oc…	Ocln, TRAF6, tat, TJP1, LOC100506658, KBTBD7, YWHAZ, YWHAQ, YWHAG, YWHAB, cgn, CLDN1, CTNNA1, RAE1, SCRIB, SRRM2, SAFB, SFN, SH3KBP1, Gja1, HGS, EPB41, env
Q13616	90306	29		4	0.03	0.06	CUL1	Cullin-1	NV11729, MGC115014, cullin1, Cullin1, DKFZp459I053, MGC149834, MGC149835	cullin1; cullin1like; CUL1; cullin1; CUL1; OTTHUMP00000202347; cullin1; CUL1; OTTMUSP00000025305; OTTMUSP00000025306; cullin1	CHUK, CHEK1, DCUN1D1, COPS4, COPS2, COPS3, COPS5, COPS6, CORO7, CLU, COPS8, COMMD1, CDKN1C, CDCA3, CENPE, CDT1, CDK9, CUL1, CTNNB1, DNMT3B, RNF7, PRPF40A, PPP1CA, RPRM, PSMA2, PSMA6, PSMA7, PSMD4, RAC2, PTGS2, PSMA4, RASSF1, RBL2, RBX1, SNRNP70, SAP130, SLX1B, skp2, SMAD3, SKP1, E2F1, HIPK2, Fbxl20, FBXO42, FBXO8, FBXL5, FBXO7, FBXO11, FBXO4, FBXW4, FBXW2, FBXO18, FBXL3, FBXO31, FBXW11, FBXW8, FA…
O00338		28		1	0.1	0.04	SULT1C2	Sulfotransferase 1C2	st1c1, st1c2, sult1c1, MGC88979, st1c1, st1c2, sult1c1, ST1C1, ST1C2, SULT1C1, humSULTC2, 1810008N17Rik, ST1C1, ST1C2, Sult1c1, MGC112625, MGC124969, ST1C2	OTTHUMP00000203304; OTTHUMP00000203390; SULT1C#1; sulfotransferase 1C1; sulfotransferase 1C2; sulfotransferase family, cytosolic, 1C, member 1; sulfotransferase 1C2; rSULT1C2; sulfotransferase 1C2; sulfotransferase K1	SULT1C2
O94868		28		3	0.04	0.02	FCHSD2	FCH and double SH3 domains protein 2	MGC122652, KIAA0769, NWK, SH3MD3, BC034086, R74866, Sh3md3, mKIAA0769	FCH and double SH3 domains protein 2like; FCH and double SH3 domains protein 2; OTTHUMP00000203055; OTTHUMP00000203072; OTTHUMP00000203073; SH3 multiple domains 3; SH3 multiple domains protein 3; carom; nervous wreck homolog; FCH and double SH3 domains protein 2; SH3 multiple domains 3; SH3 multiple domains protein 3; FCH and double SH3 domains protein 2	CCDC158, CASK, CCDC85B, MAGI1, HTRA1
P46781	22635	28		3	0.14	0.09	RPS9	40S ribosomal protein S9	F25A4.6, F25A4_6, RIBOSOMAL PROTEIN S9, TWN3, CG3395, Dmel\CG3395, RpL11, S9, MGC77664, hm:zeh0819, zgc:73129, zgc:77664, MGC52774, MGC80804, MGC79756, 3010033P07Rik, AL022771, AL022885, MGC4138, DDBDRAFT_0188661, DDBDRAFT_0191528, DDB_0188661, DDB_0191528	ribosomal protein S9; CG3395PA; CG3395PB; CG3395PD; RpS9PA; RpS9PB; RpS9PD; ribosomal protein S9; 40S ribosomal protein S9; 40S ribosomal protein S9; OTTHUMP00000069585; OTTHUMP00000197717; OTTHUMP00000197718; OTTHUMP00000197719; OTTHUMP00000206570; 40S ribosomal protein S9; OTTMUSP00000026495; OTTMUSP00000026496; OTTMUSP00000026497; OTTMUSP00000026499; OTTMUSP00000035053; OTTMUSP00000045696; pot…	comm, DDX56, CHAF1A, CG9099, CG8239, CG32772, CG4393, CG15760, DSTYK, CG14506, EIF2C4, EDTP, EIF1B, Epac, ESR1, Invadolysin, Mer, MEPCE, LYAR, MAGEB2, S, CD4, brk, ADAP1, VHL, NOP56
Q01804	124695	28		2	0.02	0	OTUD4	OTU domain-containing protein 4	fd14a11, wu:fd14a11, zgc:165536, MGC146189, DKFZp434I0721, DUBA6, HIN1, HSHIN1, KIAA1046, 4930431L18Rik, AI449692, D8Ertd69e, mKIAA1046, RGD1305606	OTU domain containing 4 protein; parp11; HIV1 induced protein HIN1; OTU domaincontaining protein 4like; HIV1 induced protein HIN1; HIV1induced protein HIN1; OTTHUMP00000220309; OTTHUMP00000220423; OTTHUMP00000222760; OTU domaincontaining protein 4; OTU domain containing 4 protein; OTU domaincontaining protein 4	RPTN, FLNC, GALK1, FXR2, GPHN, GLA, EIF2C3, TUBA1A, DSG1, DNAJB1, CLEC3B, PARP11, OAT, NPEPPS, NMD3, MYCBP, RUNX1T1, BAG5, ATG12, BRF2, KRT8, KRT31, KRT33B, KRT36, KRT85, MOG, ILK
Q02878	32765	28		4	0.1	0.14	RPL6	60S ribosomal protein L6	DidioMp03, CG11522, Dmel\CG11522, NV12167, MGC111805, wu:fa93h05, wu:fb26a11, zgc:111805, MGC84358, SHUJUN2, TAXREB107, TXREB1, MGC117949, Taxreb107, MGC93267, DDBDRAFT_0184412, DDBDRAFT_0231338, DDB_0184412, DDB_0231338	ribosomal protein L6; CG11522PA; CG11522PB; RpL6PA; RpL6PB; ribosomal protein L6; 60S ribosomal protein L6; 60S ribosomal protein L6; DNAbinding protein TAXREB107; neoplasmrelated protein C140; taxresponsive enhancer elementbinding protein 107; 60S ribosomal protein L6; TAXresponsive enhancer elementbinding protein 107; 60S ribosomal protein L6; neoplasmrelated protein C140	SPBP8B7.28c, SPBC947.10, STAU1, SMN1, MAP3K14, Ir60a, RPL29, EIF6, FGF2, UBC, air1, NEDD8, NFKB2, NOP56, CG5078, CG8539, cid14, CG7202
Q96EA4	70755	27		1	0.04	0.01	SPDL1	Protein Spindly
Q99708	103190	27		2	0.03	0	RBBP8	DNA endonuclease RBBP8	MGC80845, DKFZp469K0714, CTIP, RIM, SAE2, MGC139117, 9930104E21Rik, CtIP, RGD1308872	CtBPinteracting protein; retinoblastomabinding protein 8like; retinoblastomabinding protein 8; CTBPinteracting protein; DNA endonuclease RBBP8; OTTHUMP00000162575; RBBP8; retinoblastomainteracting myosinlike; retinoblastomainteracting protein and myosinlike; sporulation in the absence of SPO11 protein 2 homolog	FXR2, CTBP1, C17orf28, BRCA1, ATM, BARD1, IKZF3, IKZF1, LMO4, LIMS1, Lmo2, Zfpm1, WDYHV1, UBC, TGIF2, RBBP8, RBL1, RB1, RBL2, PRKDC, SIAH1, SIAH2, PCNA, PIN1
Q9H251	370064	27		2	0.01	0	CDH23	Cadherin-23	CDHR23, DKFZp434P2350, FLJ00233, FLJ36499, KIAA1774, KIAA1812, MGC102761, USH1D, 4930542A03Rik, USH1D, ahl, ahl1, bob, bus, mdfw, nmf112, nmf181, nmf252, sals, v, W	cadherin 23; cadherin related 23; cadherin23; spu; sputnik; cadherin related 23; cadherin related 23; cadherinlike 23; OTTHUMP00000020837; cadherin23; cadherinlike 23; cadherinrelated family member 23; otocadherin; cadherin23; cadherin23like; cadherinlike 23; OTTMUSP00000019115; OTTMUSP00000019116; age related hearing loss 1; bobby; bustling; cadherin23; modifier of deaf waddler; otocadherin; wal…	Cdh23, MYO7A, Ush1c
Q9UKT4	51426	27		2	0.06	0.01	FBXO5	F-box only protein 5	MGC136397, MGC152677, MGC158541, MGC162839, fc65h02, wu:fc65h02, wu:fe06e07, wu:fz79f03, zgc:136397, zgc:158541, emi1, fbx5, EMI1, FBX5, Fbxo31, MGC148774, 2510044I10Rik, C85305, Emi1, Fbxo31	Fbox only protein 5; emi1; Fbox only protein 5; Fbox only protein 5like; Fbox only protein 5; Fbox protein Fbx5; early mitotic inhibitor 1; Fbox only protein 5; OTTMUSP00000026092; early mitotic inhibitor 1; fbox only protein 31	Cdc16, CDC20, CCND1, Cdc23, BTRC, CCNB1, SKP1, PLK1, EVI5, Gm9174, FZR1
O15315	42853	26		2	0.07	0.03	RAD51B	DNA repair protein RAD51 homolog 2	ATRAD51B, T17D12.12, T17D12_12	DNA repair protein RAD51 homolog B; IDP19; RAD51 homolog RAD51B; rad51like protein B; zmRAD51b
O43166		26		5	0.02	0.04	SIPA1L1	Signal-induced proliferation-associated 1-like protein 1	cb600, sb:cb600, si:ch211106p8.1, wu:fc43g06, DKFZp686G1344, E6TP1, KIAA0440, 4931426N11Rik, AW213287, Spar, mKIAA0440, SPAL, Spa1, Spa1, Spar	signalinduced proliferationassociated 1like protein 1; signalinduced proliferationassociated 1like protein 1like; E6targeted protein 1; H_DJ1140G11.1; SIPA1like protein 1; WUGSC:H_DJ1140G11.1; highrisk human papilloma viruses E6 oncoproteins targeted protein 1; signalinduced proliferationassociated 1like 1; signalinduced proliferationassociated 1like protein 1; SIPA1like protein 1; signalinduced …	Efnb2, USP11, Plk3, Plk2, Nlgn1, Nlgn2, NRXN1, DLG4, CEBPE, SFN, Sdk2
P46776	16665	26		2	0.19	0.07	RPL27A	60S ribosomal protein L27a	CG15442, Dmel\CG15442, RpL27Aa, RpL27Ab, RpL27a, RpL27a2, anonEST:Posey257, rpL27a, MGC64291, rpl22, DKFZp468N1916, FLJ43464, MGC10850, MGC17878, MGC87238, L27', L27A, L29, MGC107695, MGC66730, DDBDRAFT_0184374, DDBDRAFT_0201638, DDB_0184374, DDB_0201638, RPL27	CG15442PA; RpL27APA; ribosomal protein L27A; 60S ribosomal protein L27a; L22; 60S ribosomal protein L27a; 60S ribosomal protein L27a; OTTMUSP00000026153; ribosomal protein L29 homolog; Rpl27ap	CIC1, DIP1, SUMO1, STM1, UBP3, UBC, UBI4, TAF9, URB1, SPB4, SCP160, SDA1, SKI3, SKT5, SSZ1, SSF1, ECM29, EIF2C4, GLC7, GIS2, HMG1, FUN12, HAS1, NAB2, NAF1, NUG1, ORC1, MRT4, NOP13, NOG1, NOP4, NOP15, NOP56, NOG2, NOP2, NOP7, NIP7, RIX1, RPL8B, RPL2A, RPL2B, RPL36B, RPL30, RPL3, RPL28, RPL7B, RPL25, RPL36A, RPL12A, RPL18A, RPL17A, RPL16B, RPL13A, RPL12B, RPF2, RPL20B, PWP2, PUF6, RAD27, RAI1, RBM3…
P54108	28524	26		2	0.11	0.03	CRISP3	Cysteine-rich secretory protein 3	alna, MGC76177, CRISP2, Aeg2, CRISP3, CRS3, MGC126588, SGP28, dJ442L6.3, AEG2, HSP3, Aeg2, CRISP3, CRS3, SGP28	allurin; cysteinerich secretory protein 2; OTTHUMP00000016590; cysteinerich secretory protein3; specific granule protein (28 kDa); specific granule protein of 28 kDa; CRISP3; acidic epididymal glycoprotein 2; horse seminal plasma protein 3; SCP 2; acidic epididymal glycoprotein 2; spermcoating glycoprotein 2	A1BG
Q8IYQ7		26		2	0.04	0.01	THNSL1	Threonine synthase-like 1	DKFZp469P2014, FLJ22002, TSH1, AW413632	TSH1; threonine synthaselike 1; threonine synthaselike 1; OTTMUSP00000012422; OTTMUSP00000012423; OTTMUSP00000012424; OTTMUSP00000012425; OTTMUSP00000012426; TSH1; threonine synthaselike 1	ICT1, UIMC1
Q9Y617		26		3	0.08	0.03	PSAT1	Phosphoserine aminotransferase	MGC77622, fi15b02, wu:fi15b02, zgc:55738, zgc:77622, EPIP, MGC1460, PSA, PSAT, MGC166278, AL024078, AL024083, AU040266, D8Ertd814e, EPIP, PSA, Psat, Psa1	phosphoserine aminotransferase 1; phosphoserine aminotransferase; phosphoserine aminotransferaselike; endometrial progesteroneinduced protein; phosphohydroxythreonine aminotransferase; phosphoserine aminotransferase; EPIP; PSAT; endometrial progesteroneinduced protein; phosphohydroxythreonine aminotransferase; phosphoserine aminotransferase	UBC
O75131	60947	25		2	0.05	0.1	CPNE3	Copine-3	MGC55622, zgc:55622, MGC130669, MGC79464, Copine3, DKFZp469N242, CPN3, KIAA0636, PRO1071, MGC157075, 5430428M23Rik, 5730450C07Rik, C85108, CPN3, KIAA0636	copine3; copine3like; OTTMUSP00000004950; copine3	QARS, USP42
P12956	70084	25		5	0.04	0.04	XRCC6	X-ray repair cross-complementing protein 6	g22p1, wu:fi87b06, zgc:64131, MGC82304, MGC88890, g22p1, KU70, DKFZp459H0114, CTC75, CTCBF, G22P1, KU70, ML8, TLAA, 70kDa, G22p1, Ku70, G22p1, Ku70, Kup70	Ku autoantigen; Ku70 autoantigen; Xray repair crosscomplementing protein 6; thyroid autoantigen (Ku antigen); thyroid autoantigen 70kDa (Ku antigen); ATPdependent DNA helicase 2 subunit 1; thyroid autoantigen 70kDa (Ku antigen); 5'dRP/AP lyase Ku70; 5'deoxyribose5phosphate lyase Ku70; ATPdependent DNA helicase 2 subunit 1; ATPdependent DNA helicase II 70 kDa subunit; DNA repair protein XRCC6; Xra…	WRN, WBP4, XRCC4, XRCC5, XRCC6BP1, YWHAZ, HN1L, HIST1H3A, HIST1H3E, ESR1, EP300, H3F3A, HDAC5, H2AFX, EGFR, gag-pol, GAL3ST4, FMNL1, FCHSD1, Gm899, DNTT, DLX2, DHX9, CREBBP, CDK2, CDCA5, CDKN1A, CHD1L, CHEK1, CHAF1A, CLTC, CLU, tat, TBCD, TCF4, Tcfcp2l1, TAL1, USF1, UBE3A, UBC, TP53, TERF2, TERF2IP, TERT, THRB, THRA, SUMO2, vif, VAV1, PHF1, PGAM1, PIN1, PGR, NCF4, NCOA6, MYC, NAA15, NIT1, NOTCH1,…
Q86YQ8	63638	25		2	0.05	0.07	CPNE8	Copine-8	CPNE5, MGC129645, MGC129646, 1200003E11Rik, 1500031E20Rik	copine8; copine8like; OTTMUSP00000029784; OTTMUSP00000029785; copine 8; copine8
Q8IYJ1	62281	25		2	0.05	0.03	CPNE9	Copine-9	KIAA4217, MGC157325, A730016F12Rik, KIAA4217, mKIAA4217, MGC109370, RGD1309212	copine9like; copinelike protein; copine IX; copine9; copinelike protein; copine9; copinelike protein; OTTMUSP00000025106; copine IX; copine9; copine IX; copine9
Q8NHM4	27092	25		2	0.12	0.07	TRY6	Putative trypsin-6	T6, Te
Q9BR76	54885	25		2	0.06	0.07	CORO1B	Coronin-1B	cb1093, fc02d01, wu:fc02d01, zgc:165637, Coronin1B, DKFZp459P0720, CORONIN2, DKFZp762I166, cor1, coroninse	coronin1B; coronin, actinbinding protein, 1B; coronin1B; coronin 1B; coronin, actin binding protein, 1B (coronin 2); coronin1B; coroninlike protein pp66; coronin 1b; coronin 2; coronin1B; coronin2; coronin1B; coronin2	ARPC2, SSH1, CORO1B, PRKCA
Q9HCH3	66319	25		2	0.05	0.12	CPNE5	Copine-5	MGC64194, zgc:64194, COPN5, CPN5, DKFZp666C234, KIAA1599, A830083G22Rik, MGC47475	copine5like; copine5; KIAA1599 proteinlike; copine 5; copine5
Q9NR30		25		3	0.04	0.01	DDX21	Nucleolar RNA helicase 2	MGC172237, cb960, wu:fi30c07, wu:fi34d08, MGC130693, DKFZp686F21172, GUA, GURDB, RHII/GU, RHII/GuA, MGC142775, AI255159, AL022742, D10Ertd645e, D10Wsu42e, Ddx21a, MGC124980	nucleolar RNA helicase 2; RNA helicase II/Gu; novel GUCT (NUC152) domain containing DEAD/DEAH box helicase; nucleolar RNA helicase 2like; DEAD box protein 21; DEAD/H (AspGluAlaAsp/His) box polypeptide 21; Gu protein; RH II/Gu; RNA helicase II/Gu alpha; gualpha; nucleolar RNA helicase 2; nucleolar RNA helicase Gu; nucleolar RNA helicase II; DEAD box protein 21; DEAD/H (AspGluAlaAsp/His) box polype…	DOT1L, Dmrt2, Ddx21, CTNNBL1, Ctcf, NOP56, Nhp2l1, NPM1, PIAS1, SUMO2, tat, TOP1, LYAR, KPNA1, KPNA6, JUN, RRP1B, PSTPIP1, Rpl35, SMNDC1, SRRM1, SRRM2, RTCD1, Sgol2, Ybx1
Q12912	62767	24		6	0.05	0.01	LRMP	Lymphoid-restricted membrane protein	si:dkey172o10.2, si:dkey172o10.4, JAW1, AI553456, D6Int3, D6Int4, D6Int5, D6Int7, D6Int8, Jaw1, RGD1562062	protein Jaw1; Lymphoidrestricted membrane proteinlike; OTTMUSP00000028617; OTTMUSP00000028619; protein Jaw1	YWHAE, YWHAZ
Q13061		24		2	0.04	0.02	TRDN	Triadin	DKFZp468F1917, DKFZp779I2253, MGC88285, TDN, TRISK, TRISK51, MGC140240, 2310045H21Rik, EG432451, TDN	OTTHUMP00000017124; dJ166D18.1 (triadin); junctional sarcoplasmic reticulum glycoprotein; cardiac triadin; triadin 1; triadin 32 kDa (TRISK 32); triadin 49 kDa (TRISK 49); triadin 95	CASQ2, ASPH, HRC, RYR1
Q2M3V2	57578	24		2	0.05	0.01	SOWAHA	Ankyrin repeat domain-containing protein SOWAHA
Q9BYP7	200174	24		7	0.03	0.03	WNK3	Serine/threonine-protein kinase WNK3	MGC89232, FLJ30437, FLJ42662, KIAA1566, PRKWNK3, RGD1563131	OTTHUMP00000023370; protein kinase with no lysine 3; serine/threonineprotein kinase WNK3
O94985	110978	23		3	0.03	0.01	CLSTN1	Calsyntenin-1	MGC56528, fm67g03, wu:fk52g02, wu:fm67g03, zgc:153744, zgc:56528, CALSYNTENIN1, ALCALPHA, CDHR12, CSTN1, FLJ32258, KIAA0911, PIK3CD, XB31alpha, alcalpha1, alcalpha2, 1810034E21Rik, Cst1, Cstn1	calsyntenin1; calsyntenin1like; OTTHUMP00000001599; alcadein alpha 1; alcadeinalpha; alzheimerrelated cadherinlike protein; cadherinrelated family member 12; calsyntenin1; nonclassical cadherin XB31alpha; nonclassical cadherin XB31alpha1; OTTMUSP00000010957; OTTMUSP00000010958; alcalpha; alcadein alpha; alcadeinalpha; calsyntenin1; alcalpha; alcadeinalpha; calsyntenin1	APBB1, APBA2, APP, BAHCC1, MCM3AP, KLC2, KLC1, KIF2A, TOPBP1, TRIP12, SLK, SETDB1, CLSTN1, COL17A1, PRNP, PSEN1
P02042	16159	23		1	0.2	0.06	HBD	Hemoglobin subunit delta	MGC64479, MGC85504, hbb, MGC89723	beta1globin; globin, beta I, larval; hemoglobin beta1 chain, larval; hemoglobin larval subunit beta1; hemoglobin subunit delta; delta globin; deltaglobin chain; hemoglobin delta chain; hemoglobin subunit delta; Deltaglobin; Hemoglobin delta chain; Hemoglobin subunit delta	HBD
P84090	12422	23		2	0.26	0.05	ERH	Enhancer of rudimentary homolog	zgc:86761, DROER, FLJ27340, MGC128307, MGC103398, MGC130271, MGC130272, Mer, Prei1, DDBDRAFT_0167849, DDBDRAFT_0266558, DDB_0167849, DDB_0266558	enhancer of rudimentary homolog; enhancer of rudimentary homolog; preimplantation protein 1	POLDIP3, Erh, EIF1B, FLOT1, FANCE, ACP6, BIN3, ALPPL2, ALPP, C1orf77, C10orf18, C19orf21, C1QBP, C7orf64, BCLAF1, BAT1, INF2, IGSF21, ILK, HSPA8, MED31, TERF2, THOC4, TLE1, TMOD3, THRAP3, UNC119, TP53, CXorf23, DDX39, CHCHD6, CHCHD3, CNBP, CLTC, COPS6, CTDP1, CSNK2A2, CSNK2A1, SETDB1, SH3GL2, SAMM50, SPECC1, SMN1, PPP1R12A, PRMT1, Rrp1b, RBMX
Q13616	90306	23		2	0.03	0.03	CUL1	Cullin-1	NV11729, MGC115014, cullin1, Cullin1, DKFZp459I053, MGC149834, MGC149835	cullin1; cullin1like; CUL1; cullin1; CUL1; OTTHUMP00000202347; cullin1; CUL1; OTTMUSP00000025305; OTTMUSP00000025306; cullin1	CHUK, CHEK1, DCUN1D1, COPS4, COPS2, COPS3, COPS5, COPS6, CORO7, CLU, COPS8, COMMD1, CDKN1C, CDCA3, CENPE, CDT1, CDK9, CUL1, CTNNB1, DNMT3B, RNF7, PRPF40A, PPP1CA, RPRM, PSMA2, PSMA6, PSMA7, PSMD4, RAC2, PTGS2, PSMA4, RASSF1, RBL2, RBX1, SNRNP70, SAP130, SLX1B, skp2, SMAD3, SKP1, E2F1, HIPK2, Fbxl20, FBXO42, FBXO8, FBXL5, FBXO7, FBXO11, FBXO4, FBXW4, FBXW2, FBXO18, FBXL3, FBXO31, FBXW11, FBXW8, FA…
Q13107	109978	22		1	0.03	0.01	USP4	Ubiquitin carboxyl-terminal hydrolase 4	im:7139722, unpEL, wu:fa11d11, MGC130831, DKFZp459F0633, MGC149848, MGC149849, UNP, Unph, F730026I20Rik, KIAA4155, Unp, mKIAA4155	ubiquitin carboxylterminal hydrolase 4like; ubiquitin carboxylterminal hydrolase 4; ubiquitin specific protease 4 (protooncogene); ubiquitin specific protease, protooncogene; deubiquitinating enzyme 4; ubiquitin carboxylterminal hydrolase 4; ubiquitin thioesterase 4; ubiquitin thiolesterase 4; ubiquitinspecificprocessing protease 4; OTTHUMP00000210717; deubiquitinating enzyme 4; ubiquitin carboxy…	TUT1, UBC, USP4, USP1, USP11, USP32, TRIM21, TP53BP2, SART3, RB1, RBL1, RBL2, PRPF3, PRPF31, PRPF4, PPIH, EIF4E2, EDC3, MEPCE, LSM6, LSM4, LSM2, LSM7, IGKV2D-29, DCP1B, DCP1A, NAA38, NOLC1, ADSL, AKAP7
Q9UK10		22		2	0.04	0	ZNF225	Zinc finger protein 225	MGC119735	C2H2 type zinc finger protein
Q7Z7G0	119253	20		1	0.03	0	ABI3BP	Target of Nesh-SH3	MGC107789, neshbp, tarsh, FLJ41743, FLJ41754, NESHBP, TARSH, 5033411B22Rik, AI506287, BG172926, D930038M13Rik, MGC183674, TARSH, eratin	ABI family, member 3 (NESH) binding protein; tarsh protein; target of NeshSH3like; ABI gene family, member 3 (NESH) binding protein; ABI gene family member 3binding protein; ABI gene family, member 3 (NESH) binding protein; neshbinding protein; target of NeshSH3; ABI gene family, member 3 (NESH) binding protein; target of NeshSH3; target of NeshSH3	ABI3, MYC, GRB2
Q8WWM7	113589	20		2	0.03	0.01	ATXN2L	Ataxin-2-like protein	wu:fc31f08, wu:fi19h05, zgc:66471, A2D, A2LG, A2LP, A2RP, A2D, A2LG, A2RP, A2lp, Atxnl2, RGD1565868	ataxin2like protein; ataxin2like proteinlike; ataxin 2 related protein; ataxin 2 related protein; ataxin2 domain protein; ataxin2like protein; ataxin2related protein; ataxin 2 related protein; ataxin2like protein	ATXN1, G3BP2, G3BP1, EPOR, PPP2R2D, PPP2R2B, POT1, MPL
Q00839	91269	19		1	0.03	0.02	HNRNPU	Heterogeneous nuclear ribonucleoprotein U	MGC111835, MGC136480, hnrpu, wu:fa66f11, wu:fc18b08, wu:fi89c08, zgc:111835, zgc:136480, HNRPU, MGC79920, safa, hnrpu, safa, u21.1, HNRPU, HNRPU, SAFA, U21.1, hnRNP U, MGC142835, AA408410, AI256620, AL024194, AL024437, AW557595, C86794, Hnrpu, SAFA, Sp120, hnRNP U, Hnrpu, SN1	nuclear ribonucleoprotein Ulike protein; heterogeneous nuclear ribonucleoprotein U; scaffold attachment factor A; heterogeneous nuclear ribonucleoprotein U; p120 nuclear protein; pp120; scaffold attachment factor A; OTTMUSP00000024527; SAFA; heterogenous nuclear ribonucleoprotein U; nuclear matrix protein sp120; scaffold attachment factor A; system N1 Na+ and H+coupled glutamine transporter; tran…	SMN2, SNW1, RUVBL2, STAU1, SREK1, SFN, Recql4, PTPN11, PRMT1, PRPF40A, RARA, RBM39, BTRC, CD5, AI837181, ACTB, C20orf20, CASP3, Trim69, UBC, TCERG1, SYK, DGCR8, DOT1L, CDK9, Cdk1, CDK7, CR2, Ctcf, YAP1, Ybx1, WBP4, ZNF689, GTF2H1, GTF2F1, GRIN1, GRIN2D, EP300, EMD, DYRK2, ELL, Hnrnpk, HNRNPH1, GPN1, GAS7, MORF4L1, MORF4L2, NPM1, NR3C1, NOP56, POU3F4, PML, Pou5f1, POLR2A, POLR2J, PIN1, MYC, NDN, N…
Q01082	275237	19		1	0.01	0	SPTBN1	Spectrin beta chain, non-erythrocytic 1	ELF, SPTB2, betaSpII, Spnb1, Spnb2	spectrin beta 2like; spectrin beta chain, brain 1; spectrin beta chain, brain 1like; betaG spectrin; betaII spectrin; betafodrin; betaspectrin 2; betaspectrin II; embryonic liver betafodrin; fodrin beta chain; spectrin beta chain, brain 1; spectrin, nonerythroid beta chain 1; betaspectrin; bSPII; beta II spectrinlike (short form); cytoskeleton protein; nonerythroid spectrin beta; short form of be…	EPB41, EPB41L3, GRB2, GRIA2, gag-pol, EIF2C3, SPTAN1, SNCA, STAT1, SREBF2, SRRM2, SMAD4, SMAD3, SMAD9, NF2, PACSIN1, PJA1, PLEKHA5, PLCB1, PRKACA, PYGO1, RINT1, UBC, ACTR1A, CAPN1, ANK2, Ap1g1, APC, ATF7IP, MAPK14, MEF2C, YWHAG, CTNNA1, CSNK2A1, DCTN1, CPNE4, CPNE1, CEBPA
Q9UMD9	150726	19		2	0.02	0.01	COL17A1	Collagen alpha-1(XVII) chain	BA16H23.2, BP180, BPAG2, FLJ60881, KIAA0204, LAD1, BP180, BPAG2, BP180, BPAG2, MGC155048, BP180, Bpag, Bpag2	180 kDa bullous pemphigoid antigen 2; bullous pemphigoid antigen 2; collagen alpha1(XVII) chain; novel collagen protein; collagen alpha1(XVII) chainlike; 180 kDa bullous pemphigoid antigen 2; alpha 1 type XVII collagen; bA16H23.2 (collagen, type XVII, alpha 1 (BP180)); bullous pemphigoid antigen 2 (180kD); collagen XVII, alpha1 polypeptide; collagen alpha1(XVII) chain; 180 kDa bullous pemphigoid …	ACTN4, ACTN1, LAD1, KRT18, ITGA6, ITGB4, PPL, PLEC, COL17A1, CLSTN1, DST, DSP, CTNND1
P0C6C1	58016	18		2	0.05	0.02	ANKRD34C	Ankyrin repeat domain-containing protein 34C	FLJ33346, FLJ45093, B230218L05Rik, BB276295, Gm771, RGD1305403	ankyrin repeat domaincontaining protein 34Clike; ankyrin repeat domaincontaining protein 34C
P47914	17798	18		3	0.18	0.23	RPL29	60S ribosomal protein L29	L29, BcDNA:RH58777, CG10071, DL43, Dmel\CG10071, L29, RpL43, anonEST:Posey204, anonEST:Posey73, MGC185998, RPL29P, HIP, HUMRPL29, MGC88589, RPL29/HIP, MGC107574, MGC107575, MGC107576, Rpl43, rpmC, DDBDRAFT_0205604, DDBDRAFT_0230154, DDB_0205604, DDB_0230154	50S ribosomal protein L29, chloroplastic; CL29; PCO125868; PCO125868(332); PCO125868_ov; lightinducible; ribosomal large subunit L29 homolog; 60S ribosomal component; 60S ribosomal protein L43; CG10071PA; CG10071PB; CG10071PC; RpL29PA; RpL29PB; RpL29PC; ribosomal protein L29; 60S ribosomal protein L29; HP/HSinteracting protein; OTTHUMP00000212475; cell surface heparinbinding protein HIP; heparin/…	SMI1, SRP40, RVB2, SHP1, SMT3, SNT1, sds23, SDA1, CHD3, Cht9, CG17230, DPB3, DDX56, D19A, DCW1, CG14718, SYBU, UBC, TMA23, sum3, SUT1, VOA1, VMA21, TOM70, YPL009C, YLR352W, WHI3, MMS4, moc3, MAK21, NEW1, PHO85, PHO4, PIK1, NEDD8, NAB2, POU5F1, APL1, BLMH, CDC3, CDC34, GIS2, FAR10, FAR3, HCR1, DYN3, ECM1, GCN4, Fps85D, RPL6, RPL28, RPP2B, RPL24A, RPL32, RPL35B, RPL6B, RPL27B, RPL25, RPL36A, RPL31A…
Q96MI9	121915	18		2	0.03	0	AGBL1	Cytosolic carboxypeptidase 4	FLJ32310, MGC149239, Ccp4, D430020F16, EG244071, Nna1l1, RGD1560280	cytosolic carboxypeptidase 4like; ATP/GTPbinding proteinlike 1; OTTHUMP00000195714; cytosolic carboxypeptidase 4; ATP/GTPbinding proteinlike 1; OTTMUSP00000030093; carboxypeptidase 4, cytosolic; cytosolic carboxypeptidase 4
Q9Y4A5	441766	16		5	0.01	0	TRRAP	Transformation/transcription domain-associated protein	FLJ10671, PAF350/400, PAF400, STAF40, TRAP, Tra1, AI481500	350/400 kDa PCAFassociated factor; OTTHUMP00000197294; OTTHUMP00000197295; tra1 homolog; OTTMUSP00000018666; OTTMUSP00000018667; OTTMUSP00000018668; OTTMUSP00000018669; tra1 homolog; transactivation/transformationdomain associated protein	PYGO2, E2F4, E2F1, Esrrb, EP400, ESR1, ENY2, RUVBL1, SREBF1, ACTL6A, CCDC101, C14orf169, C20orf20, BRCA1, BRD8, ATXN7L3, ATXN7, MED16, MED24, MED14, MED17, MED12, MED15, MED13, MED1, MED23, MAX, MED25, MED26, ING3, ING1, KAT2B, KAT2A, KAT5, CDK8, DMAP1, CTNNB1, TP53, TTI1, SUPT3H, VDR, TELO2, USF1, USP22, TAF10, tat, Tcfcp2l1, TAL1, TAF9, Pou5f1, Myc, NPAT, MORF4L1, MORF4L2, OFD1
Q14185	216178	15		5	0.01	0.01	DOCK1	Dedicator of cytokinesis protein 1	DOCK180, ced5, DOCK180, 9130006G06Rik, AI854900, D630004B07Rik, RGD1566072	dedicator of cytokinesis protein 1; dedicator of cytokinesis protein 1like; 180 kDa protein downstream of CRK; DOwnstream of CrK; dedicator of cytokinesis 1; dedicator of cytokinesis protein 1; 180 kDa protein downstream of CRK; DOCK180; dedicator of cytokinesis 1; dedicator of cytokinesis protein 1	WASF2, NCK2, SRC, MEPCE, JMJD6, MAP1LC3B, BCAR1, RHOG, RAC1, PTK2, ELMO2, ELMO1, GRB2, CRK, UBC
P17544	53333	14		2	0.06	0.03	ATF7	Cyclic AMP-dependent transcription factor ATF-7	atfa, DKFZp468C1525, ATFA, MGC57182, 1110012F10Rik, 9430065F09Rik, AI549878, C130020M04Rik, MGC31554	cyclic AMPdependent transcription factor ATF7like; cAMPdependent transcription factor ATF7; cyclic AMPdependent transcription factor ATF7; transcription factor ATFA; cyclic AMPdependent transcription factor ATF7	FOS, PTP4A2, PTP4A1, TAF4, TAF12, MAPK9, JDP2, YY1, BCL6, ATF2
P98179	17160	13		1	0.19	0.11	RBM3	Putative RNA-binding protein 3	DKFZp469E1632, IS1RNPL, RNPL, MGC128854, 2600016C11Rik, MGC118410, MGC105811	RNA binding motif protein 3; OTTHUMP00000025802; RNA binding motif protein 3; RNAbinding motif protein 3; putative RNAbinding protein 3; OTTMUSP00000019622; OTTMUSP00000019634; OTTMUSP00000019635; OTTMUSP00000019636; OTTMUSP00000019637; RNAbinding motif protein 3; putative RNAbinding protein 3; RNA binding motif protein 3; RNAbinding motif protein 3; putative RNAbinding protein 3	UBC, CHAF1A, HNRNPA2B1, Hnrnpk

## Sheet: Spindly peptides Analysis
Spindly Peptides list
MEADIITNLRCRLKEAEEERLK
MEADIITNLRCRLKEAEEERLKAAQYGLQLVESQNELQNQLDK
KAAQYGLQLVESQNELQNQLDK
KCRNEMMTMTESYEQEK
KSRMLESLSCECEAIK
KQQQKMHLEK
KMHLEKLEEQLSRSHGQEVNELK
KTKIEKLKVELDEARLSEK
KHQVDHQKELLSCKSEELR
RVQESMSSEMLALQIELTEMESMK
KEEVNELQYRQEQLELLITNLMR
RQEQLELLITNLMRQVDRLK
RQEQLELLITNLMRQVDRLKEEK
KGNSLFAEVEDR
KVKYQSLK
KQNVFNREQMQR
KLQIATLLQMK
RLLAMLEQK
KHLLGEIRNLEK
KHLLGEIRNLEKFK
KPSVDSGTLEDNTYYTDLLQMK
KLDNLNKEIESTK
KEIESTKGELSIQRMK
KLFANERCLQLSESENMK
KLRAKLDELK
KLDELKLKYEPEETVEVPVLK
KLKYEPEETVEVPVLKK
KLKYEPEETVEVPVLKKRREVLPVDITTAK
KYEPEETVEVPVLKKRR
KDACVNNSALGGEVYRLPPQK
KSVSIYTPVVSLSPHK
KKEKKCVKLIGVPADAEALSER
KEKKCVKLIGVPADAEALSER
KKCVKLIGVPADAEALSER
KLIGVPADAEALSER
KCVKLIGVPADAEALSERSGNTPNSPR
RSGNTPNSPRLAAESK
RLAAESKLQTEVKEGK
RLAAESKLQTEVKEGKETSSKLEKETCK
KEGKETSSKLEKETCKKLHPILYVSSK
KETSSKLEKETCK
KLEKETCKK
